# Supplementary material for: Integrated physiological and transcriptomic analyses elucidate the molecular mechanisms of exogenous melatonin-mediated salt tolerance in pomegranate (Punica granatum L.)
Source: Front Plant Sci. 2025 Oct 30;16:1658091. doi: 10.3389/fpls.2025.1658091 (PMC12611942; doi:10.3389/fpls.2025.1658091)
Supplement: Supplementary file 1 [file Table1.xlsx]

## Sheet: Table explanations
Table S1. FPKM of differential genes under different treatments
Table S2. List of primers used in this study
Table S3 Statistical table of transcriptome data results
Tabe S4. The FPKM values of the DEGs in different comparisons
Table S5. DEGs involved in plant hormone signal transduction
Table S6. DEGs involved in starch and sucrose metabolic pathways
Table S7. DEGs involved in MAPK signaling pathway - plant pathways
Table S8. Transcription factors (TFs)
Table S9. K-values for the top 50 genes within the two modules in the WGCNA analysis

## Sheet: Tabe S1
Table S1. FPKM of differential genes under different treatments
Gene_ID	MS-1	MS-2	MS-3	CK-1	CK-2	CK-3	S-1	S-2	S-3
gene-CGW82_pgp006	0	0.00611479	0.0175476	0	0.010387	0.0178902	0	0.0168707	0.0252525
gene-CGW82_pgp007	0	0	0	0	0	0	0	0	0
gene-CGW82_pgp008	0	0	0	0	0	0	0	0	0
gene-CGW82_pgp009	0	0	0	0	0	0	0	0	0
gene-CGW82_pgp010	0.141157	0	0	0.109905	0.234896	0	0	0	0
gene-CGW82_pgp011	0	0	0	0	0	0	0	0	0
gene-CGW82_pgp012	0	0	0	0	0	0	0	0	0
gene-CGW82_pgp013	0	0	0	0	0	0	0.219594	0	0
gene-CGW82_pgp014	0	0	0	0	0	0	0	0	0
gene-CGW82_pgp015	0	0	0	0	0	0	0	0	0
gene-CGW82_pgp016	1.212	1.18732	5.48948	10.0658	8.40362	6.36862	5.89875	1.63791	6.53778
gene-CGW82_pgp017	0.0156213	0.0153033	0.0146386	0	0	0	0	0	0
gene-CGW82_pgp018	0	0	0	0	0	0	0	0	0
gene-CGW82_pgp019	0	0.0224608	0.0429705	0.0357031	0.0763068	0	0.0352382	0	0.123676
gene-CGW82_pgp020	0.00507846	0	0	0	0.00845097	0	0	0	0
gene-CGW82_pgp021	0	0	0	0	0	0	0	0	0
gene-CGW82_pgp022	0	0	0	0	0	0	0	0	0
gene-CGW82_pgp023	0	0	0	0	0	0	0	0	0
gene-CGW82_pgp024	0	0	0	0	0	0	0	0	0
gene-CGW82_pgp025	0	0.0524085	0.100264	0.166614	0	0.0766666	0.0822224	0.0722974	0
gene-CGW82_pgp026	0.0861471	0.337572	0.484366	0.268298	0	0.493823	0.132402	0	0.116174
gene-CGW82_pgp027	0.0952521	0.373251	0	0.148327	0	0	0.146396	0.128725	0.256905
gene-CGW82_pgp028	0	0	0.0813256	0	0.144418	0.12437	0.266766	0	0.234069
gene-CGW82_pgp029	0	0	0	0	0	0	0	0	0.41578
gene-CGW82_pgp030	0	0	0.236956	0	0	0	0	0	0
gene-CGW82_pgp031	0.0346627	0.101871	0.0974464	0.161931	0.115363	0.0993491	0.106549	0	0.0467445
gene-CGW82_pgp032	0	0.0712886	0	0.113318	0.121096	0	0	0	0.0981344
gene-CGW82_pgp033	0	0.0531364	0	0.168928	0.361044	0.0777314	0	0	0
gene-CGW82_pgp034	0	0	0	0	0	0	0	0	0
gene-CGW82_pgp035	0	0	0	0	0	0	0	0	0
gene-CGW82_pgp036	0	0	0	0	0	0	0	0	0
gene-CGW82_pgp037	0.0460354	0	0.064709	0.286747	0.45964	0.0329862	0.176883	0	0.186243
gene-CGW82_pgp038	0	0	0.0557307	0.0926105	0.296899	0	0.274214	0	0.160402
gene-CGW82_pgp040	0	0	0	0	0.157229	0	0	0	0
gene-CGW82_pgp041	0	0.098098	0	0	0	0.143504	0.153903	0.135326	0.13504
gene-CGW82_pgp042	0	0	0	0.178865	0	0	0	0	0
gene-CGW82_pgp043	0	0	0	0.793229	0	0	0.521933	0	0
gene-CGW82_pgp044	0	0	0.243977	0	0	0.746222	0	0	0
gene-CGW82_pgp045	0.308316	0	0	0	0	0	0	0	0
gene-CGW82_pgp046	1.4645	2.15202	1.71546	0	1.21852	1.04937	1.12542	0	0.493739
gene-CGW82_pgp047	0	0	0	0	0	0	0	0	0
gene-CGW82_pgp048	0	0	0	0	0	0	0	0	0
gene-CGW82_pgp049	0	0	0	0	0	0	0	0	0
gene-CGW82_pgp050	0	0	0	0	0.475522	0	0	0	0
gene-CGW82_pgp051	0	0	0	0	0.0607364	0	0.0560957	0	0
gene-CGW82_pgp052	0	0	0	0.0789795	0	0	0	0	0
gene-CGW82_pgp053	0	0	0	0.0986176	0	0	0.194667	0	0.0854035
gene-CGW82_pgp054	0	0.327928	0	0	0	0	0	0	0
gene-CGW82_pgp055	0	0	0	0.185409	0.237761	0	0.036599	0.0643623	0.0963393
gene-CGW82_pgp056	0.0246135	0.0241123	0.023065	0.0766565	0.0819176	0	0.0378292	0.0332629	0.0995776
gene-CGW82_pgp057	0	0	0	0.511863	0.195355	0.100942	0	0.0634594	0.0316626
gene-CGW82_pgp058	0	0.0856527	0	0	0	0	0.134378	0	0
gene-CGW82_pgp059	0.0968265	0	0	0	0.161127	0	0.446447	0	0.130576
gene-CGW82_pgp060	0	0	0.0485795	0.322907	0.172534	0.148584	0.0796757	0	0.0699099
gene-CGW82_pgp061	0	0	0	0.573719	0.122619	0	0.226499	0	0.198738
gene-CGW82_pgp062	0	0.0568191	0.0543513	0	0	0	0	0	0
gene-CGW82_pgp063	0.415953	0.67914	1.62411	2.69885	3.11481	1.58958	2.23752	0.843184	2.5242
gene-CGW82_pgp064	0.0156005	0.0152829	0.0146191	0.0242933	0.0778817	0.0670705	0.0719309	0	0.0631144
gene-CGW82_pgp065	0.0159401	0	0	0	0.0265257	0.0228435	0	0	0
gene-CGW82_pgp066	0.116	0	0	0.180636	0.386067	0	0.178284	0.156764	0
gene-CGW82_pgp067	0.743873	1.09309	0.348538	4.34387	4.33253	1.59905	1.71492	1.2566	2.25709
gene-CGW82_pgp068	0.0247173	0.0726422	0.0926494	0.15396	0.164527	0	0.227933	0	0.0333326
gene-CGW82_pgp069	0.0661921	0	0.031014	0.463837	0.220298	0.142288	0.152599	0	0
gene-CGW82_pgp070	1.00423	1.31171	1.56842	0	1.67112	0	0	0	1.35426
gene-CGW82_pgp071	0	0	0	0	0	0	0	0	0
gene-CGW82_pgp072	0	0.0107166	0.0102511	0.0681392	0.0364078	0	0.0504389	0	0.0147522
gene-CGW82_pgp073	0	0	0	0.0268298	0	0.0246912	0.0264804	0	0
gene-CGW82_pgp074	0	0	0	0	0.0140262	0	0.0259089	0	0
gene-CGW82_pgp075	0	0	0	0	0	0	0	0	0
gene-CGW82_pgp076	0	0	0	0	0	0	0	0	0
gene-CGW82_pgp077	0	0	0	0.222491	0	0	0.219594	0	0
gene-CGW82_pgp078	0.0633298	0	0	0.0986176	0.210772	0	0.194667	0	0
gene-CGW82_pgp079	0	0	0	0	0	0	0	0	0
gene-CGW82_pgp080	2.21654	1.86121	2.0771	6.90323	10.5386	4.99162	5.35334	3.42338	3.84316
gene-CGW82_pgp081	0	0	0	0	0	0	0	0	0
gene-CGW82_pgp082	0	0	0.123359	0.204992	0	0	0	0.1779	0
gene-CGW82_pgp083	0	0	0	0	0	0	0	0	0
gene-CGW82_pgp084	0	0	0	0	0	0	0	0	0
gene-LOC116186944	5.98709	6.82881	6.74995	9.7694	9.98879	8.64659	6.80906	7.21179	6.06848
gene-LOC116186945	58.0929	52.5792	52.3155	59.2844	63.9003	64.9783	56.6032	57.177	51.4392
gene-LOC116186946	11.1348	12.3444	12.8294	14.0997	13.3859	16.7237	11.2973	10.7369	11.0348
gene-LOC116186947	0	0.0659309	0.141901	0.0262005	0.0279987	0	0.077578	0.0682136	0.0907591
gene-LOC116186948	0.370223	0.158675	0.368615	0.108096	0	0.13264	0.177815	0.500323	0.249632
gene-LOC116186949	0	0.0255813	0	0	0	0	0	0	0
gene-LOC116186950	19.2152	19.2214	19.6653	22.2262	27.5568	23.5201	18.0823	18.8901	15.0204
gene-LOC116186951	18.0423	15.5971	18.2753	10.4661	13.1555	9.15818	16.6379	13.5128	14.8215
gene-LOC116186952	0.512126	1.5315	0.555683	0.461703	0.403683	0.502155	0.248559	0.509963	0.726977
gene-LOC116186954	8.9751	9.29253	9.50586	10.5448	9.99414	11.0906	10.3043	11.3846	11.0525
gene-LOC116186955	75.3646	68.5179	70.0634	76.8947	74.9163	80.3445	69.2941	77.2314	76.5009
gene-LOC116186956	0.20307	0.198935	0.111005	0.764203	0.64769	0.679037	0.858288	0.457385	0.136925
gene-LOC116186958	396.871	504.307	93.2373	19.6806	27.3545	50.6067	34.1514	26.5126	30.1326
gene-LOC116186959	0	0.0708485	0	0.0375396	0	0	0	0	0
gene-LOC116186960	1.33236	1.28685	1.3013	1.16888	2.06102	1.23706	1.26903	2.0288	1.92329
gene-LOC116186961	0.904733	1.18732	0.959792	1.06329	1.05104	1.14978	1.20686	0.876628	0.483428
gene-LOC116186962	21.5204	21.7282	23.7243	27.662	20.7821	27.4042	18.2422	21.0628	17.5961
gene-LOC116186963	0	0	0.0635438	0	0	0	0.0347396	0.0610925	0
gene-LOC116186964	5.01667	4.23878	4.93612	6.59137	4.80018	7.77342	7.51752	6.77957	6.17328
gene-LOC116186965	134.112	134.581	125.967	130.777	126.813	134.914	133.775	162.395	134.507
gene-LOC116186967	20.5698	23.1892	23.2891	16.1964	16.8165	19.501	19.909	16.1658	16.8997
gene-LOC116186968	85.9014	79.1692	73.8454	183.711	141.512	123.845	85.6018	89.0953	90.1471
gene-LOC116186969	0.43747	0.482134	0.166542	1.00056	0.272995	0.431015	0.546294	0.314076	0.313412
gene-LOC116186971	1.13381	1.06539	0.910697	0.324289	0.23103	0.497399	0.60457	0.531593	0.561673
gene-LOC116186972	0	0	0	0	0	0	0	0	0
gene-LOC116186973	0	0.0323157	0	0.0513682	0	0.0236368	0.0253497	0.0222897	0.0222426
gene-LOC116186975	1.30773	1.1912	1.50495	1.32188	0.763566	0.9206	1.19888	0.713111	1.08287
gene-LOC116186976	0	0	0	0	0	0	0	0.0226727	0.0452496
gene-LOC116186977	6.71843	8.79862	10.4267	8.84681	5.72731	6.6214	10.4707	13.412	13.6697
gene-LOC116186978	20.7854	19.5695	16.9187	17.8767	13.0444	20.5104	11.5036	25.4925	18.2776
gene-LOC116186979	0	0	0	0	0	0	0	0	0
gene-LOC116186980	0.293716	0.191824	0.0917462	0.152459	0.0814613	0.280613	0	0.396931	0.198046
gene-LOC116186981	65.5146	71.2068	66.7384	80.0744	90.3162	89.56	71.0384	85.8163	56.4488
gene-LOC116186982	0.102323	0	0.047943	0.292121	0.028379	0.0977583	0.0524213	0.0230468	0.0919921
gene-LOC116186984	1.97764	3.34637	2.19018	0.90988	3.81451	1.86794	1.10527	2.49038	1.4547
gene-LOC116186985	58.8817	66.1555	60.0309	63.5025	53.3013	77.6807	58.8889	68.429	56.3498
gene-LOC116186986	0.674795	0.948472	0.907276	0.639615	0.146467	0.33636	0.496011	0.753329	0.474781
gene-LOC116186987	16.0619	14.7144	19.0505	6.6977	4.69703	6.01936	9.70916	9.80867	11.7364
gene-LOC116186988	20.1576	16.9659	20.2197	25.1116	24.2839	27.1786	22.4284	30.3873	23.6612
gene-LOC116186989	0.168083	0.201252	0.070004	0.436234	0.559408	0.107056	0.0861107	0.580492	0.176298
gene-LOC116186990	0	0	0	0	0	0	0	0	0
gene-LOC116186991	343.565	413.115	372.078	166.885	66.1671	270.611	280.305	268.724	246.707
gene-LOC116186992	0.0716575	0.0526489	0.184661	0.111586	0	0.0256728	0	0	0.0966339
gene-LOC116186994	2.83427	3.1427	3.31266	2.47352	2.61737	3.8832	4.33214	2.67276	2.87712
gene-LOC116186995	0.577844	0.812201	1.27133	62.9094	30.1017	17.102	3.20491	5.26262	4.23507
gene-LOC116186998	11.9934	11.6909	12.4418	18.8427	14.6965	16.9149	22.7078	15.6457	18.1773
gene-LOC116186999	43.8507	46.0403	45.5266	39.1198	44.0279	34.5164	42.1798	39.4844	41.4383
gene-LOC116187000	24.9732	25.722	25.6771	20.0101	23.9566	22.8249	25.0969	26.4768	27.0047
gene-LOC116187001	18.1274	16.6476	18.1001	16.6048	16.262	18.2214	16.6168	19.0071	15.9817
gene-LOC116187004	9.15264	12.3864	10.0358	7.42015	5.96668	9.33028	9.13629	9.37236	9.92514
gene-LOC116187005	5.29049	4.63142	4.0347	4.60123	4.26142	3.87151	4.23857	5.47631	5.31293
gene-LOC116187006	0	0.051979	0	0.0354105	0	0.0108626	0	0.0409742	0.0102219
gene-LOC116187007	29.647	29.3724	30.8906	20.7291	23.3398	22.2061	26.2033	28.4315	24.3507
gene-LOC116187008	0.479291	0.599958	0.324378	0.207321	0.04431	0.152636	0.28647	0.395828	0.394991
gene-LOC116187009	0	0.034398	0.0987119	1.03888	0.525877	1.96247	0.107932	0.23726	0.142055
gene-LOC116187010	0.261864	0.370547	0.490781	2.40136	10.2647	2.33503	0.402468	2.04468	0.941701
gene-LOC116187011	0.285756	0.254489	0.0730307	0.323623	0.259376	0.297827	0.439188	0.526601	0.210195
gene-LOC116187013	6.37556	6.29959	5.6397	1.71174	2.37798	2.32356	1.43603	2.63679	3.78006
gene-LOC116187014	12.8568	21.928	15.9917	23.4055	28.2441	20.0154	9.38244	9.68738	6.2367
gene-LOC116187015	0.0817871	0.0200305	0	0	0	0	0	0	0.0827206
gene-LOC116187016	0.0718284	0.211098	0.0224366	0.223703	0.119528	0.377432	0.220791	0.291209	0.129152
gene-LOC116187017	0	0	0	0	0	0.0248006	0	0	0
gene-LOC116187018	103.402	96.2795	105.649	96.3818	85.7284	104.674	111.23	119.789	117.053
gene-LOC116187019	8.57476	6.59123	8.274	59.9549	62.0918	41.0321	26.9774	31.9818	20.7513
gene-LOC116187020	8.95306	10.4806	9.03877	4.3685	4.32731	5.26586	6.28823	5.03261	6.29889
gene-LOC116187021	23.4482	23.7555	23.6791	15.4219	15.7129	17.9495	20.556	20.2725	21.9646
gene-LOC116187022	0.425714	0.860158	0.623332	0.497194	0.575594	0.610083	0.36804	0.5034	0.538216
gene-LOC116187024	0.609183	0.524443	0.57086	1.46606	1.53596	1.32274	1.4186	1.62157	2.11602
gene-LOC116187025	13.9186	16.5964	13.6578	3.61236	1.55971	4.43256	4.5737	9.11988	6.31986
gene-LOC116187026	75.1137	72.9017	67.6058	73.2759	68.7248	91.7949	71.3904	75.5077	64.0294
gene-LOC116187027	0.013349	0.0261545	0	0	0	0	0.0205166	0	0.0180019
gene-LOC116187028	3.80415	4.69554	5.17979	4.46767	3.63368	4.64479	4.59762	3.34792	4.5953
gene-LOC116187029	0.0900654	0.198521	0.189899	0.420752	0.674443	0.322678	0.0692122	0.213002	0.0303645
gene-LOC116187030	0	0	0	0	0	0	0	0	0
gene-LOC116187031	9.40698	10.255	9.63079	3.60182	2.97604	3.77604	6.2486	5.02707	6.978
gene-LOC116187032	4.07619	2.17594	4.04849	1.67239	0.32494	1.36419	2.66349	2.96871	2.56744
gene-LOC116187033	2.49184	3.74731	3.62551	5.07163	3.01903	3.16379	2.65397	2.65855	2.56449
gene-LOC116187035	0	0	0	0.069107	0	0	0	0	0
gene-LOC116187036	0.722615	0.934432	1.13762	0.630147	0.0480997	0.414227	0.555305	0.898426	1.09142
gene-LOC116187037	0.0520326	0.0764598	0.170657	0.202564	0.0865865	0.0745669	0.239912	0.140635	0.280675
gene-LOC116187038	0.470923	0.531235	0.60177	1.42221	0.878644	1.06343	0.285124	0.655696	0.461865
gene-LOC116187039	0.968513	1.09222	0.897031	0.420886	0.449773	0.774674	0.86543	0.654429	1.33646
gene-LOC116187040	0.213203	0.447561	0.142707	0.189715	0.152052	0.218241	0.187245	0.0823213	0.164294
gene-LOC116187041	29.9343	31.0661	34.6857	26.34	29.4295	27.8701	29.6621	30.9657	27.9839
gene-LOC116187042	0.497254	0.333299	0.294298	0.448295	0.39196	0.33755	0.844693	0.884203	0.670573
gene-LOC116187043	9.38175	9.37001	9.47178	8.84349	7.98872	9.26626	10.6221	8.75466	8.65388
gene-LOC116187044	0	0	0	0	0	0	0	0	0
gene-LOC116187045	0.197058	0.157947	0.0671496	0	0.029811	0	0.0550664	0.242097	0.0483169
gene-LOC116187047	0	0	0	0	0	0	0	0	0
gene-LOC116187048	0.103487	0.0368655	0	0.0293002	0.0469667	0.107859	0.173512	0.0254279	0.21568
gene-LOC116187049	4.56946	4.11576	4.87052	3.03509	2.37849	5.36907	3.32841	5.85328	3.9134
gene-LOC116187051	0	0.0518951	0	0	0	0.0379578	0	0	0.107157
gene-LOC116187052	14.1105	14.2254	11.7803	11.7456	8.79472	11.1035	17.4284	19.2771	18.8212
gene-LOC116187053	15.1839	18.1803	16.2928	21.2363	27.4509	24.3119	28.3065	26.3463	19.5284
gene-LOC116187054	10.9949	12.495	11.1202	22.8284	14.8036	25.613	14.3425	17.6514	18.8986
gene-LOC116187055	41.6777	50.9739	51.4051	52.2967	31.862	39.3066	23.495	26.9554	25.8435
gene-LOC116187056	0.0440451	0.474632	0.0825485	0.137175	0.0732947	0.504962	0	0.476184	0.118794
gene-LOC116187057	6.07017	5.80218	5.41204	7.38673	6.17671	8.29578	6.24022	6.30186	5.38501
gene-LOC116187058	7.28573	8.90054	6.69765	5.82092	6.70999	5.62973	8.75067	9.3081	12.579
gene-LOC116187059	11.6108	9.829	12.0236	11.202	12.7059	13.233	12.1553	12.5357	12.7078
gene-LOC116187060	1.37052	1.00696	0.722417	0.533545	1.14033	1.80039	1.09708	1.3891	1.11663
gene-LOC116187061	411.089	540.614	405.027	255.754	311.074	270.466	288.91	240.319	283.979
gene-LOC116187062	44.0611	42.7501	49.6033	47.4535	60.2582	48.8661	55.1722	60.2445	47.3254
gene-LOC116187063	453.888	618.737	405.921	348.09	573.494	317.611	386.37	294.686	323.79
gene-LOC116187064	4.60359	3.47187	3.28684	6.77048	6.62715	6.85911	5.05386	3.4563	5.17348
gene-LOC116187065	5.09193	4.16804	7.42961	3.48566	0.483382	2.35076	4.20186	4.59523	6.6824
gene-LOC116187066	0.361474	0.624907	0.677467	0.0662224	0.106151	0.152359	0.26144	0.143676	0.0286745
gene-LOC116187067	1.54715	2.44835	2.49071	1.35905	1.25428	0.966467	1.82912	6.43333	3.63784
gene-LOC116187068	2.37668	3.1809	3.19958	2.34569	2.7295	2.06277	2.77818	4.11661	3.06964
gene-LOC116187069	0.171957	1.78563	0.354506	1.71375	3.6055	3.54857	0.687144	2.74214	1.20584
gene-LOC116187070	0.0626524	0.0818358	0.0195703	0.032521	0	0.089786	0.064195	0.028223	0.197143
gene-LOC116187071	0.206927	0.434387	0.221611	0.18413	0.196768	0.25418	0.227166	0.39949	0.159458
gene-LOC116187072	0.0447745	0.15352	0.167831	0.0348616	0.0372543	0.0641656	0.0344077	0	0.0301904
gene-LOC116187073	13.7649	13.6966	11.4387	11.7285	13.83	12.9647	12.7067	13.1033	12.1416
gene-LOC116187074	0.291355	0.311371	0.0496411	0.288718	0.132229	0.0759156	0.203542	0	0.142875
gene-LOC116187075	13.3355	13.8799	10.3199	14.3965	9.2862	16.0606	9.44427	12.9316	14.04
gene-LOC116187076	2.031	2.48295	2.5324	2.43083	2.06695	3.2714	2.76034	2.49519	3.0558
gene-LOC116187077	28.3576	29.0422	31.4366	29.5729	29.9489	27.954	30.1777	31.7574	28.7372
gene-LOC116187078	2.00189	2.05758	1.81445	1.1754	1.36529	1.64608	2.32019	1.90707	1.3277
gene-LOC116187079	0	0.407799	0.203523	1.97286	1.05413	0.337183	0	0.171213	0.658996
gene-LOC116187080	0.0188714	0.0277308	0.00884211	0	0	0	0	0	0.0127245
gene-LOC116187081	5.52063	4.37809	6.55288	4.74869	9.23053	3.61669	16.2424	12.5054	12.9753
gene-LOC116187082	3.67473	4.53269	4.17549	2.72216	2.93374	3.31536	4.40164	2.77457	3.51103
gene-LOC116187083	7.66272	7.94972	8.02821	4.06877	4.09717	3.92447	6.17814	5.83981	7.18268
gene-LOC116187084	1.53459	1.89364	2.28152	0.919106	2.16081	1.28991	1.20196	1.01699	1.43271
gene-LOC116187086	0	0.0684087	0.0218125	0.652444	0.116204	0.467006	0.0357749	0.0629131	0.0941701
gene-LOC116187087	0.138145	0.0966659	0.184935	0.0307315	0.0656813	0.0565637	0.0303313	0.13335	0
gene-LOC116187088	15.0877	14.4299	16.2125	12.5539	14.7947	13.4158	14.4748	14.344	15.8631
gene-LOC116187089	0	0	0	0.021043	0.0224872	0.0387312	0	0	0
gene-LOC116187090	26.4414	25.6273	28.9799	19.4759	21.3813	21.266	28.2462	31.1953	32.3766
gene-LOC116187092	2.3245	3.69059	2.17826	3.12045	3.33462	2.46968	3.4494	3.68296	1.29712
gene-LOC116187093	1.15549	0.288137	0.433121	2.02835	0.943938	2.01721	1.84049	1.87386	2.3232
gene-LOC116187094	0	0	0	0	0	0	0	0	0
gene-LOC116187095	0.647076	1.12374	0.826867	0.801526	0.611812	0.906238	0.678077	0.476981	0.713959
gene-LOC116187096	0.636163	0.872495	0.62595	2.03081	1.27035	1.32193	0.391096	0.515831	0.857899
gene-LOC116187097	0.0304224	0.0993433	0.0475142	0.0789567	0.0337503	0.261587	0.0155857	0.0274088	0.0547016
gene-LOC116187098	10.1294	12.4566	11.7465	9.56586	10.8372	9.22198	9.91667	7.01287	8.53899
gene-LOC116187099	0.316649	0.588314	0.286497	0.714128	0.49059	0.563317	0.30207	0.737797	0.441742
gene-LOC116187101	0.938133	1.09657	1.25873	1.64348	1.57887	1.60414	1.93339	1.49831	1.86893
gene-LOC116187102	0	0.0738893	0.07068	0	0	0	0.077282	0	0.0339048
gene-LOC116187103	0.230479	0.301048	0.395962	0.179452	0.127845	0.110098	0.236154	0.415295	0.518021
gene-LOC116187105	0.0344588	0.247553	0.107637	0.143092	0.152913	0.0493823	0.229497	0.325976	0.542145
gene-LOC116187106	17.1545	21.0228	22.82	15.2647	13.5201	17.0853	20.6647	16.589	20.0076
gene-LOC116187107	0.414435	0.42533	0.277402	0.184389	0.689654	0.395946	0.121325	0.346711	0.133068
gene-LOC116187108	1.92969	2.09295	1.84059	2.30736	3.3832	3.50615	2.75397	2.65438	3.02052
gene-LOC116187109	64.2034	52.4809	57.8215	35.6065	23.5088	32.3857	69.9874	64.3932	79.9366
gene-LOC116187110	41.5825	35.8898	42.0337	27.0478	31.0086	30.2753	34.7558	41.5683	43.4365
gene-LOC116187111	0.161106	0.276196	0.0629046	0.0836253	0.0670235	0.192399	0.0825365	0.0362868	0.054315
gene-LOC116187113	0	0	0	0	0	0.0332475	0	0	0.0312864
gene-LOC116187114	12.4588	14.0522	14.3887	7.50187	3.54298	7.8994	10.0525	7.96127	11.6916
gene-LOC116187115	17.0488	15.7232	18.6389	27.8089	40.5498	34.4026	31.7874	41.4252	32.0018
gene-LOC116187116	27.2656	30.7553	33.6966	16.5999	16.0901	17.5789	22.1526	18.8699	19.4374
gene-LOC116187117	1.0705	0.971021	0.854538	0.463052	0.791732	0.284095	0.457023	0.562599	0.588142
gene-LOC116187118	19.1123	28.9524	43.0713	15.1713	24.7454	19.3063	7.30776	3.96878	8.80086
gene-LOC116187119	2.89627	3.17394	2.82907	2.02572	2.73658	2.04012	3.62146	4.21259	3.34308
gene-LOC116187120	0	0.0364364	0	0	0	0.0533016	0.171492	0	0
gene-LOC116187121	0	0.0520389	0.0331858	0.0275732	0.0589312	0.0253753	0	0.311079	0.0238786
gene-LOC116187122	0	0	0	0.0357731	0.0382282	0	0	0.0931361	0.0929391
gene-LOC116187125	0.0562368	0.110184	0.052699	0.116763	0.374331	0.107456	0.0576215	0.050666	0.0758383
gene-LOC116187127	1.54574	1.32498	0.80655	1.66852	0.67229	1.48517	2.69966	4.15412	2.25032
gene-LOC116187128	0.656806	0.695604	0.582217	1.10571	1.27022	1.27197	0.900335	1.89518	1.31664
gene-LOC116187129	3.1013	3.25261	3.14553	2.85974	3.05601	2.28321	3.58888	3.1228	3.13259
gene-LOC116187130	0.0228234	0	0.0213876	0	0	0	0	0	0
gene-LOC116187131	9.94215	10.5385	10.3891	9.22237	9.68869	10.0863	8.59661	8.5642	8.10238
gene-LOC116187132	0.0956148	0.0749345	0.10752	0.0595569	0.127289	0.164429	0.117563	0.129215	0.077365
gene-LOC116187133	11.3105	8.18132	11.2768	9.4208	9.95793	10.5546	8.43906	7.82029	6.82828
gene-LOC116187135	8.02671	6.10503	8.03566	7.0648	3.23557	5.42995	4.82733	7.47863	4.90797
gene-LOC116187136	0	0.0152626	0	0	0	0	0	0.0210547	0.0210102
gene-LOC116187137	12.8739	14.0925	13.1574	11.8509	14.7161	13.4713	15.3033	14.1011	14.0713
gene-LOC116187138	0.885258	0.915413	1.41334	0.510567	0.354645	0.563843	0.629899	0.908337	1.12749
gene-LOC116187139	11.245	11.4578	13.5523	11.0027	10.1818	14.2406	10.0277	9.508	11.7788
gene-LOC116187140	15.0073	15.817	14.936	21.9189	27.3501	21.9219	21.379	20.225	17.4187
gene-LOC116187144	1.49941	1.03686	1.13647	0.824082	0.587093	0.726794	1.42337	2.02632	1.48679
gene-LOC116187146	0	0.0210983	0	1.20734	0.824296	0.0925919	0	0.0873151	0.929391
gene-LOC116187147	13.4848	13.9733	13.6857	16.905	11.9085	20.9991	7.40719	9.2762	6.30235
gene-LOC116187148	43.3576	41.611	45.5489	36.6847	44.1988	44.4122	51.7935	57.7711	48.7864
gene-LOC116187149	0	0	0	0.0307056	0.065626	0	0	0	0
gene-LOC116187150	0	0	0	0	0	0	0	0	0
gene-LOC116187151	0	0.0526087	0	0	0	0.0384797	0	0.0725736	0
gene-LOC116187152	11.137	9.77073	12.0125	8.82431	10.2278	9.75411	12.128	13.5424	14.4465
gene-LOC116187153	12.2544	13.9097	14.567	11.9403	11.8969	11.2743	13.5625	11.602	13.0431
gene-LOC116187154	0.0854351	0.0836957	0.0320242	0.0266081	0.0284342	0.0489742	0.0525232	0.0461832	0.0460855
gene-LOC116187155	12.0733	8.61904	9.75132	6.49097	8.2742	6.7416	12.7443	13.0769	13.3303
gene-LOC116187156	0.954105	0.994982	1.12481	1.38989	1.48528	1.10267	1.22988	1.03983	1.49419
gene-LOC116187157	0.0175916	0.0517003	0.0164849	0	0	0	0	0.0475469	0
gene-LOC116187158	266.275	231.983	249.727	244.846	274.416	264.706	275.03	315.804	290.589
gene-LOC116187159	0.270138	0.191128	0.112509	0.257071	0.12487	0.150551	0.0922632	0.101408	0.0809546
gene-LOC116187160	0	0	0	0.0467802	0	0.0430513	0	0.0405978	0.0405119
gene-LOC116187161	3.26318	2.5805	2.87369	7.22424	6.73869	8.0006	3.86721	6.05697	5.24887
gene-LOC116187162	0	0	0	0	0	0	0	0.0963477	0
gene-LOC116187163	9.32401	10.35	9.5426	13.9495	11.7826	12.3816	9.78182	8.21402	9.72011
gene-LOC116187164	20.7209	19.5924	16.9839	14.4063	17.8258	14.9637	15.9926	16.0119	16.7076
gene-LOC116187165	44.0708	44.9977	39.5291	61.4183	50.8714	63.6018	39.3127	51.5538	38.8887
gene-LOC116187166	0	0	0	0	0	0	0	0	0
gene-LOC116187167	0	0.0332199	0	0	0	0.0728943	0	0.0687401	0.0228649
gene-LOC116187168	0	0.591687	0.109546	0	0.0972658	0.0558425	0	0.23697	0.078823
gene-LOC116187169	0	0.0677137	0	0.0269089	0	0	0	0	0
gene-LOC116187170	1.57181	2.91265	3.77993	1.56295	1.35508	1.92687	1.51349	1.45876	1.55783
gene-LOC116187171	0.403614	0.724892	0.252148	0.576134	1.34329	0.915818	1.13727	1.45453	1.27002
gene-LOC116187172	0.1616	0.21108	0.227151	0.50329	0.0896386	0.270184	0.124184	0.582368	0.181605
gene-LOC116187173	0.0249454	0.0977499	0.0233761	0	0	0.0714975	0	0	0.0336401
gene-LOC116187174	0.260005	0.301023	0.132899	0.073615	0.314669	0.338736	0.290626	0.287488	0.478133
gene-LOC116187175	209.613	244.892	212.166	118.774	184.752	131.207	159.519	132.885	152.703
gene-LOC116187176	10.0863	10.4655	11.1653	10.7307	8.93674	10.1512	9.67392	8.76632	9.1631
gene-LOC116187177	0	0.0478228	0.0228728	0.228053	0	0.139917	0.037514	0	0
gene-LOC116187178	0.789843	0.515841	0.585956	0.409983	0.602417	0.518792	0.708129	0.933977	0.754477
gene-LOC116187179	7.37836	8.47722	8.10902	6.00031	6.91137	6.07288	6.5706	6.96844	7.64907
gene-LOC116187180	0	0	0	0	0	0	0	0	0
gene-LOC116187181	15.2528	15.2369	14.598	12.4076	12.8533	12.5022	15.7324	14.7454	15.8654
gene-LOC116187182	91.3025	95.0381	91.578	79.5985	80.3517	74.2461	83.128	69.1467	80.5863
gene-LOC116187183	33.2711	32.8823	33.9288	43.2459	39.3862	40.9246	35.3034	35.1268	32.9041
gene-LOC116187184	0	0	0	0.148529	0	0.0341723	0	0	0
gene-LOC116187185	0.0774612	0	0.018147	0.0904674	0	0.111008	0.178579	0.209364	0.0522302
gene-LOC116187186	0	0	0	0	0	0	0	0	0
gene-LOC116187187	24.7438	25.3651	26.8591	21.304	30.158	21.7842	19.8844	22.1405	19.9754
gene-LOC116187188	0.127605	0.0138896	0.0531454	0.0883143	0.0235939	0	0.19612	0.172446	0.114721
gene-LOC116187189	0	0	0	0	0	0	0	0	0
gene-LOC116187190	0.0371151	0.290876	0.208681	71.7248	9.82025	23.4563	0.798608	0.952997	2.40248
gene-LOC116187191	0.0371151	0.0727189	0.765165	114.552	15.6877	32.3389	1.25496	1.3041	5.30548
gene-LOC116187192	0.141878	0.0741279	0.0531812	0.0736447	0.0472195	0.0813293	0.0581487	0.0383472	0.0765322
gene-LOC116187193	0	0.0964943	0	0	0	0	0.0252313	0	0.0664161
gene-LOC116187194	0.13054	0.0639413	0.122328	0	0	0.187075	0.351106	0.0441034	0.264061
gene-LOC116187195	0.305967	1.21769	0.967677	3.54363	3.4368	0.767334	0.41147	0.542703	0.61892
gene-LOC116187196	0	0.0220086	0	0	0	0	0	0	0
gene-LOC116187198	0.0246307	0	0.0230812	0	0.0409875	0	0.0378557	0	0
gene-LOC116187200	0	0	0	0	0	0	0	0	0
gene-LOC116187201	168.738	159.74	125.904	138.975	98.3708	176.669	151.781	132.612	134.164
gene-LOC116187202	984.981	904.819	1062.61	678.473	674.271	661.515	982.067	997.898	1106.69
gene-LOC116187203	13.2692	13.7348	12.0955	9.20516	10.4156	9.44811	11.8643	12.5374	12.5672
gene-LOC116187204	0.0379159	0	0.0177653	0	0	0	0.0291371	0.02562	0
gene-LOC116187206	3.31705	2.74959	2.13203	1.35756	0.884591	2.62058	3.1046	3.16088	3.0395
gene-LOC116187207	13.9929	17.0674	17.0442	16.4133	18.2473	14.9175	17.8368	13.2781	16.3688
gene-LOC116187208	0	0	0	0	0	0	0	0	0
gene-LOC116187209	1.55938	1.56235	1.33674	0.814024	1.19426	1.47288	1.79749	0.933943	1.67276
gene-LOC116187210	0	0	0	0	0.0240498	0	0	0	0
gene-LOC116187211	1.75148	1.88972	2.66157	0.976713	1.1816	1.83164	1.1095	1.45537	2.23429
gene-LOC116187212	12.1013	12.421	12.7805	9.25112	11.6363	10.3854	11.9196	11.0275	10.4742
gene-LOC116187213	0.0663483	0.0649974	0.0466308	0.0516591	0.0276023	0.261477	0	0	0.0223685
gene-LOC116187215	0.180803	0.265682	0.338857	0.337857	0.180522	0.259105	0.194517	0.0488677	0.219439
gene-LOC116187217	0	0	0	0	0	0.0404253	0	0	0
gene-LOC116187218	0.0565081	0	0	0	0	0	0	0	0
gene-LOC116187219	0.207853	0.0610864	0.0194777	0.0323671	0	0	0	0	0.0280301
gene-LOC116187220	3.56471	3.64927	5.26121	14.2383	8.00815	10.9578	5.47871	6.16625	5.45616
gene-LOC116187221	0.765673	0.482196	0.632087	0.965205	0.455051	1.38465	1.23282	1.42892	1.57341
gene-LOC116187222	2.54777	3.34304	3.16298	1.30316	0.727247	1.58572	1.82925	2.12365	2.90914
gene-LOC116187223	22.5916	18.9699	20.0362	18.4929	19.846	18.7532	21.9723	29.3038	24.3455
gene-LOC116187224	27.573	30.2768	31.5172	16.2521	20.785	13.9917	21.577	22.8397	18.0243
gene-LOC116187225	105.136	96.6596	110.319	105.629	124.025	115.581	119.874	124.133	119.821
gene-LOC116187226	0.118984	0.139874	0.133799	0.148227	0.0792	0.23872	0.109723	0.192956	0.224639
gene-LOC116187227	7.17181	7.83046	6.57129	3.51267	3.38654	3.70703	5.52072	5.83181	6.87756
gene-LOC116187229	0.0618259	0.211985	0.434523	0.433241	0.0514417	0.221504	0.0475111	0.0417761	0.166751
gene-LOC116187230	0	0.0352791	0	2.97217	2.21732	0.412869	0.110697	0.0486674	1.26268
gene-LOC116187231	244.453	290.194	281.41	269.781	241.531	256.728	275.941	246.055	236.888
gene-LOC116187232	1.14077	1.11754	1.4446	2.1605	1.6418	1.76737	1.51635	3.87495	1.53839
gene-LOC116187233	122.969	119.466	133.314	197.226	191.4	147.279	165.466	201.886	188.036
gene-LOC116187235	4.08352	4.63262	4.5597	3.52663	4.01601	3.55381	3.96765	3.25085	3.64485
gene-LOC116187236	0.379295	0.247715	0.434419	4.92201	1.47275	7.85143	2.20226	2.50596	4.37616
gene-LOC116187239	0	0	0	0	0	0	0	0	0
gene-LOC116187240	0	0	0	0	0.0131171	0	0	0	0
gene-LOC116187241	0.0360492	0	0	0	0.119978	0.103323	0	0.0974347	0.243071
gene-LOC116187242	0	0	0	0	0	0	0	0	0
gene-LOC116187243	0	0.0211761	0	0	0	0	0	0.0292124	0
gene-LOC116187244	0	0	0	0	0	0	0	0	0
gene-LOC116187245	0	0	0.0478734	0	0	0	0	0	0.0344469
gene-LOC116187246	7.69244	6.51054	5.44316	5.86714	4.78944	4.64954	5.33499	6.83614	5.95133
gene-LOC116187247	2.96232	3.43612	3.03142	1.47162	1.48189	2.16169	3.10043	2.18586	2.89197
gene-LOC116187248	0.142646	0.0279484	0.0534689	0	0	0.0613271	0	0.0963868	0.0961829
gene-LOC116187249	0.0631874	0.0619009	0.0148031	0.073797	0.0262873	0.0452764	0	0.0426961	0.106514
gene-LOC116187251	0	0.0381593	0	0	0	0	0	0	0.0350195
gene-LOC116187252	0	0.0315604	0.0905688	0.100335	0	0.184675	0.0990286	0.130612	0.260672
gene-LOC116187254	25.7491	21.6761	21.698	10.8246	8.71636	12.9082	12.4893	13.1649	15.1175
gene-LOC116187255	0	0.0541106	0.0345069	0.258038	0.091916	0.0791566	0	0	0
gene-LOC116187256	3.72257	3.90121	3.20445	2.7636	3.38546	6.32726	4.19122	5.67419	4.61147
gene-LOC116187257	7.2909	7.47274	7.81954	7.3502	7.57414	8.395	8.67949	7.91657	7.33149
gene-LOC116187258	0.407008	1.05376	0.626591	0.135813	0.725672	0.49995	0.0446816	0.0785763	0.0392051
gene-LOC116187259	0.262299	1.44292	1.28571	2.32504	3.25686	0.375895	0.527177	1.19976	0.244885
gene-LOC116187260	0	0.101074	0.0644557	1.66019	0.515071	0.147857	0.0528573	0.836584	0.371029
gene-LOC116187261	0	0	0	0	0	0	0	0	0
gene-LOC116187262	0.128512	0.220317	0.270961	0.05003	0	0.092084	0	0.0868362	0
gene-LOC116187263	0	0	0	0	0	0	0	0	0
gene-LOC116187265	0.427765	0.558741	0.574558	0.799343	1.06775	0.490418	0.613616	0.520277	0.519177
gene-LOC116187266	0.320174	0.487908	0.733412	0.304687	0.118399	0.917672	0.519424	0.144229	0.35981
gene-LOC116187272	42.6955	85.5773	81.3441	163.112	138.278	188.532	64.4064	60.2056	52.3023
gene-LOC116187273	1.43404	0.991653	1.47557	1.83902	1.31016	2.21628	1.25327	0.987987	1.93388
gene-LOC116187274	6.23754	7.91082	6.89739	6.12195	6.61042	5.34327	6.00512	4.80052	6.38933
gene-LOC116187275	92.2393	97.7423	108.055	149.502	144.284	173.735	112.189	113.815	104.723
gene-LOC116187277	0.0276974	0	0	0	0	0	0	0	0
gene-LOC116187278	2.50592	2.19985	1.98231	6.63888	4.60332	3.82439	5.60209	7.08093	6.10042
gene-LOC116187279	0.486325	0.389801	0.53859	1.44577	1.47143	0.760301	1.42695	1.67293	1.19243
gene-LOC116187280	0	0	0	0	0	0	0	0	0
gene-LOC116187281	0	0.118189	0	0.250493	0.401528	0.172895	0.0618079	0.0543471	0
gene-LOC116187284	0.0995694	0.0650281	0	0	0	0	0.0510105	0.0897061	0.0895164
gene-LOC116187286	41.5239	52.4942	55.887	79.5722	92.3876	81.0802	57.8762	49.148	51.6825
gene-LOC116187287	0.0141441	0.0415683	0.0132543	0.088101	0.0941476	0	0.0652154	0.0191144	0.057222
gene-LOC116187288	0	0.0270482	0.0258734	0.0859902	0	0.0395679	0	0	0
gene-LOC116187289	0	0.0147273	0	0	0.0250168	0	0.0231053	0	0
gene-LOC116187290	0	0	0	0	0	0	0	0	0
gene-LOC116187291	6.51497	6.89184	5.95121	6.22351	8.47273	6.74738	6.64734	8.76741	7.23535
gene-LOC116187292	0.0401004	0	0.0563666	0	0	0	0	0	0
gene-LOC116187293	0.0229276	0.0673824	0.0644557	0.178515	0.0381534	0.131428	0	0.154923	0.0927572
gene-LOC116187294	0	0.0118487	0.0340023	0.0376688	0.020127	0.0866655	0.0185892	0.114417	0.0326214
gene-LOC116187295	0.299557	0.260851	0.0623804	0.155491	0.22155	0.190795	0.102311	0.449805	0.224427
gene-LOC116187296	0	0	0	0	0	0	0	0	0
gene-LOC116187298	0.26008	0.655162	0.557072	0.578571	0.803763	0.0532452	0	1.8578	0.751569
gene-LOC116187299	3.64952	3.33526	2.47887	1.86892	1.46732	1.71995	0.978762	1.02612	1.25516
gene-LOC116187300	9.14583	11.0524	10.541	4.83395	3.5549	7.07954	1.94944	1.30815	3.82612
gene-LOC116187301	0	0	0	0	0	0	0	0	0.090456
gene-LOC116187302	45.4671	40.6682	44.311	30.6602	44.5413	29.4628	42.2925	36.3325	42.707
gene-LOC116187305	0	0	0.0221424	0	0.0393205	0	0	0	0.0159324
gene-LOC116187308	0	0	0	0	0	0	0	0	0
gene-LOC116187309	0.232426	0.278293	0.096802	0.281506	0.257851	0	0.317532	0.453705	0.348265
gene-LOC116187310	0.00910334	0	0	0	0	0	0	0	0
gene-LOC116187311	0	0	0	0	0	0	0	0	0.0258587
gene-LOC116187312	0.0596307	0.216976	0.183603	1.20715	1.27582	0.41507	0.314223	0.495025	0.53993
gene-LOC116187313	0	0	0	0	0	0	0	0	0
gene-LOC116187314	0	0	0	0	0.11816	0	0	0	0
gene-LOC116187315	0	0	0.0088043	0.0146305	0	0	0	0	0
gene-LOC116187316	0	0.0630053	0	0.200303	0.4281	0.322589	0.0494237	0.0869156	0.346927
gene-LOC116187317	0	0	0	0.0350851	0	0.0968653	0.0692566	0	0.0303839
gene-LOC116187318	0	0	0.244581	1.21929	1.01343	0.374034	0.267426	0.235146	0.117324
gene-LOC116187319	0.0680504	0	0	0	0	0	0.0522944	0	0.275308
gene-LOC116187320	0	0	0	0	0	0	0	0	0
gene-LOC116187321	0	0.0576757	0.0275853	0	0	0.0421859	0.045243	0.0397817	0
gene-LOC116187322	0	0	0	0	0.0351921	0	0	0	0
gene-LOC116187323	0	0	0	0	0	0	0	0	0
gene-LOC116187325	0.142444	0.0697718	0.0667414	0.665444	0.474076	0.459301	0.109463	0.144375	0.14407
gene-LOC116187326	7.76379	5.62162	5.85193	4.20516	2.17667	4.71652	4.47466	5.36008	5.80395
gene-LOC116187327	0.01165	0	0	0	0	0	0.0358105	0	0
gene-LOC116187328	0	0	0	0	0	0	0	0	0
gene-LOC116187329	0.0413506	0	0	0	0	0	0	0	0.0278817
gene-LOC116187331	13.638	14.6682	15.4547	17.1152	16.5279	15.586	15.265	12.2092	14.0614
gene-LOC116187332	14.9151	12.6171	13.1592	12.0334	14.1038	11.0742	12.0683	16.1139	10.8693
gene-LOC116187333	70.8332	78.8487	76.5171	92.0897	87.3251	92.9095	78.5061	69.8594	72.8163
gene-LOC116187334	11.9474	13.5179	10.2741	11.6223	12.083	11.9395	11.4709	12.2756	9.28473
gene-LOC116187335	10.9213	13.449	13.3693	7.9644	9.72687	9.20327	10.8749	8.93862	7.83068
gene-LOC116187337	0.432591	0.423783	0.202688	2.24545	1.91965	1.80815	0.664863	0.73076	0.437529
gene-LOC116187338	0	0	0	0	0	0	0	0	0
gene-LOC116187339	0.181104	0.218358	0.16971	0.282016	0.0695472	0.239572	0.235522	0.244745	0.263014
gene-LOC116187340	3.53538	4.92938	3.01498	4.01976	3.08165	4.47674	4.36991	5.35917	4.69196
gene-LOC116187341	127.788	146.291	138.951	106.449	99.5613	106.444	117.653	87.77	89.4019
gene-LOC116187342	53.4735	59.3223	61.6754	34.6131	48.3883	38.8545	37.3165	30.3121	25.7264
gene-LOC116187343	0.0136976	0	0	0	0	0.0196298	0	0	0
gene-LOC116187344	0	0	0	0	0	0	0	0	0
gene-LOC116187345	0	0	0	0	0	0	0	0	0
gene-LOC116187346	0.147681	0.0578696	0.027678	0	0	0	0.0907901	0	0
gene-LOC116187349	0	0	0	0	0	0	0	0	0
gene-LOC116187350	0	0	0	0	0	0	0	0	0
gene-LOC116187351	0	0.181989	0.139268	0.462856	0.185484	0.159736	0.342622	0.753162	0.55115
gene-LOC116187353	0.0621539	0.0304442	0	0.338753	0.465431	1.38061	0.286579	0.293984	0.460998
gene-LOC116187354	0	0	0	0	0	0	0	0	0
gene-LOC116187355	0.0440084	0.0143708	0	0.0456868	0	0.0630676	0.0676379	0.0396489	0.138478
gene-LOC116187357	0	0	0	0.0239426	0.0255858	0.0220341	0.0472617	0	0
gene-LOC116187358	68.3753	85.9828	85.4722	79.7074	75.6431	88.8309	62.3294	58.0655	59.1549
gene-LOC116187359	4.18429	4.31981	3.77025	2.80681	1.49972	2.39857	3.41336	3.91479	3.9065
gene-LOC116187360	0.14093	0.303734	0.343368	0.0877831	0	0.403929	0.2166	0.152364	0.304083
gene-LOC116187361	0	0.0581137	0	0	0.049358	0	0	0.0400839	0
gene-LOC116187362	1.00768	1.1846	0.868748	0.878737	1.24088	1.06863	1.14607	0.980492	1.11431
gene-LOC116187363	0	0.0215337	0	0	0	0	0	0	0.0296429
gene-LOC116187364	0	0	0.0745178	0	0	0.0569796	0	0.0537323	0.0536187
gene-LOC116187365	1.96442	2.22049	1.07618	0.517679	0.30175	3.98456	2.83339	1.96042	2.24157
gene-LOC116187366	0	0	0	0	0	0	0	0	0
gene-LOC116187367	6.59166	6.84248	8.10268	5.3159	5.88629	7.49917	5.55734	5.28108	4.86104
gene-LOC116187369	1.18241	1.44536	1.65714	2.08568	2.07211	2.93912	2.01028	1.97973	2.13076
gene-LOC116187370	3.94766	3.05312	3.38563	6.39897	4.95573	7.72505	7.06076	8.39234	10.7873
gene-LOC116187371	0.21741	0.337224	0.3056	0.268021	0.135671	0.233675	0.348068	0.244842	0.219892
gene-LOC116187372	0.0985228	0.31368	0.0461624	0.0383551	0.0409875	0.352978	0.0757114	0.233003	0.265726
gene-LOC116187373	23.3619	21.8258	21.864	16.3871	15.0601	10.6858	17.6986	19.3004	19.2596
gene-LOC116187374	59.5161	54.9765	56.3662	62.0681	72.9607	52.8365	58.8931	69.6576	57.7216
gene-LOC116187375	52.4249	42.492	46.5142	56.2986	64.6499	56.396	58.0945	71.6506	52.3299
gene-LOC116187376	0	0	0	0	0	0	0	0	0
gene-LOC116187377	0	0	0	0	0	0	0	0	0
gene-LOC116187378	0	0	0	0.0397478	0.0424758	0	0	0	0.0688438
gene-LOC116187379	0	0.0181223	0.0173352	0.0288067	0	0	0	0.124998	0.0249468
gene-LOC116187380	0	0.0209188	0.0200102	0	0.142137	0	0.032819	0.0865724	0.0575929
gene-LOC116187381	0.0782371	0.019161	0.0183288	0	0	0.11212	0.0901838	0	0.0263767
gene-LOC116187382	0	0.0413354	0	0	0	0	0	0.0570221	0
gene-LOC116187383	8.36583	8.62505	8.95329	9.72109	8.02642	9.06196	6.9343	7.09528	8.07618
gene-LOC116187384	22.8079	21.8433	25.4403	29.394	21.7246	26.8802	30.8686	35.7223	29.4264
gene-LOC116187386	17.1489	19.4773	20.1068	27.234	23.381	25.1444	22.7367	17.124	22.4213
gene-LOC116187387	0	0	0	0	0.0435511	0	0	0	0
gene-LOC116187390	0	0	0	0	0	0	0	0	0
gene-LOC116187392	0	0	0	0	0	0	0	0	0
gene-LOC116187393	19.9984	21.6709	17.2257	42.5616	29.7865	39.0998	23.6547	29.0799	21.0156
gene-LOC116187394	0.240946	0.295051	1.12894	1.40701	0.551312	0.302134	0.231449	0.773341	0.568625
gene-LOC116187396	0.0952521	0	0.022315	0.185409	0.0792536	0.204756	0	0.0643623	0.128452
gene-LOC116187397	0	0	0	0.0469004	0	0	0	0	0
gene-LOC116187398	0	0	0	0	0	0	0	0	0.0503708
gene-LOC116187399	0	0	0	0	0	0	0	0	0
gene-LOC116187400	223.267	350.085	226.445	77.2667	102.57	66.5129	127.092	97.4085	123.838
gene-LOC116187401	57.6652	55.544	59.0058	75.1786	74.1624	72.7616	68.8792	75.7799	71.9606
gene-LOC116187402	0	0	0	0	0	0	0.0708925	0	0
gene-LOC116187403	0	0	0	0	0	0	0	0	0
gene-LOC116187404	1.89913	2.99895	1.75309	3.88426	1.79241	2.03105	1.56833	1.3024	2.4464
gene-LOC116187405	3.97342	4.85655	7.86448	14.8325	10.7215	12.5592	10.9581	9.03316	12.3693
gene-LOC116187406	0	0	0	0	0	0	0	0	0
gene-LOC116187407	0	0.0214934	0.0205598	0	0	0.0314419	0	0.0296501	0.0295873
gene-LOC116187408	5.83548	5.68516	6.25216	8.31561	7.37673	8.59323	6.31866	6.67756	6.65476
gene-LOC116187409	39.9094	42.9698	44.1862	30.8714	27.4678	35.9786	39.5172	39.6218	37.5144
gene-LOC116187410	0.635942	0.838646	0.870982	0.876029	1.58739	1.19177	0.864623	0.793309	0.461785
gene-LOC116187411	0.013992	0.0274143	0.0655591	0.130731	0	0.0601552	0.0215048	0.056727	0.056607
gene-LOC116187412	0	0.0207174	0.0198176	0	0	0	0	0	0
gene-LOC116187413	0.155522	0.10157	0.0242897	0.726541	0.301935	0.334314	1.23497	1.96163	2.06234
gene-LOC116187414	0	0	0	0	0	0	0	0	0
gene-LOC116187415	2.61825	1.60633	1.58612	1.60615	1.71639	4.20697	2.43883	0.929258	1.92592
gene-LOC116187416	12.3821	13.8132	13.9658	7.61955	6.43319	10.9733	9.07033	10.0955	9.94823
gene-LOC116187417	65.5081	58.8087	61.1321	72.5534	86.436	65.8864	64.6402	67.7442	66.8917
gene-LOC116187418	0.010693	0.0523766	0.0400814	0.249769	0.0711764	0.030648	0.0657379	0.0289014	0.0144201
gene-LOC116187420	0	0.0152019	0	0.0241646	0.0516461	0.13343	0	0.0629131	0
gene-LOC116187422	12.7351	12.0018	12.2843	9.4418	10.7974	10.2442	13.7811	11.0079	12.0129
gene-LOC116187424	0.0257306	0	0.0361679	0	0.0214089	0.0553111	0.0395462	0.0173863	0
gene-LOC116187425	18.5503	18.05	20.1398	22.9613	26.391	21.4359	21.585	19.5715	19.3951
gene-LOC116187426	8.30568	9.13445	10.1643	6.18794	3.33426	7.18654	5.69448	5.73321	7.71365
gene-LOC116187427	0.173765	0.263079	0.177637	0.664173	0.236585	0.271658	0.315623	0.298873	0.617784
gene-LOC116187428	1.43671	2.61385	0.320553	0.852287	0.170771	0.26962	1.94525	3.37465	0.71502
gene-LOC116187429	26.2697	24.0544	23.739	15.5072	10.8098	14.5215	21.4811	19.1028	24.1171
gene-LOC116187430	16.9237	19.81	19.2833	14.8526	18.0621	17.5518	18.8713	14.9613	16.4539
gene-LOC116187431	38.0426	34.3619	38.8335	39.1668	36.8287	39.2396	41.3924	42.8345	48.7566
gene-LOC116187432	18.0092	18.8362	17.1774	16.5971	16.5998	16.7516	16.2369	19.8683	20.8194
gene-LOC116187433	0	0	0	0	0	0	0	0	0
gene-LOC116187434	0	0	0	0	0	0	0	0	0
gene-LOC116187435	15.0114	22.2483	22.8402	14.0113	17.9675	16.42	13.6888	16.5001	12.8711
gene-LOC116187436	17.11	16.8282	14.337	17.2692	15.9311	16.1521	14.3659	18.1678	17.3969
gene-LOC116187437	1.61484	1.75499	1.22952	9.62637	13.2682	7.08723	4.69234	4.8761	4.55955
gene-LOC116187438	3.5503	2.31868	2.66157	5.12314	2.954	5.96977	8.22124	8.92413	6.41561
gene-LOC116187439	0	0.0552687	0	0	0	0	0	0	0
gene-LOC116187440	24.2117	26.1339	24.4657	24.0522	23.9497	25.638	27.4635	27.6795	26.939
gene-LOC116187441	58.9389	73.2941	74.8015	71.161	84.1062	68.5356	69.3244	61.1382	58.7224
gene-LOC116187442	23.6919	23.3564	24.253	14.5705	14.0733	14.9563	16.1323	18.2783	16.2176
gene-LOC116187443	0	0.284565	0.113419	1.65857	2.09465	0.832562	0.409243	0.261705	0.326439
gene-LOC116187444	0.273644	0.268072	0	0.28408	0.303577	0.174291	0.233651	0.205447	0.246015
gene-LOC116187445	4.28569	4.30405	4.77383	2.60233	2.96034	3.32195	2.60987	2.69552	2.90791
gene-LOC116187446	0.749602	0.679945	1.24879	1.46992	0.4158	0.517227	0.554709	0.750385	0.935998
gene-LOC116187447	193.901	192.875	188.434	206.338	189.752	242.721	205.596	234.566	200.928
gene-LOC116187448	1.74907	1.82225	1.84717	1.12405	1.2012	1.27317	1.2801	1.50077	1.38528
gene-LOC116187449	0.375367	0.635161	1.15119	1.54102	0.681427	1.7605	3.35659	2.25968	2.66907
gene-LOC116187450	0	0	0	0	0	0	0	0	0
gene-LOC116187454	11.1512	11.0001	9.98276	7.96677	6.48651	7.04608	9.08845	7.9465	6.45127
gene-LOC116187459	0	0	0	0	0	0	0	0	0
gene-LOC116187460	0	0	0	0	0	0	0	0	0
gene-LOC116187461	18.3756	19.9776	21.0378	17.2145	19.4408	16.7996	18.366	15.1651	16.241
gene-LOC116187462	5.14578	4.65727	5.85656	7.45852	7.34819	8.03776	5.69209	5.24563	5.88285
gene-LOC116187463	18.7643	22.0556	24.3345	19.0196	19.7294	19.0643	19.0828	17.7886	19.0729
gene-LOC116187464	20.6818	22.4493	19.7746	23.5258	26.0606	22.9819	21.9276	19.9982	20.5525
gene-LOC116187465	42.062	46.9988	58.0406	40.8851	43.9131	45.4636	50.2274	33.1084	40.6833
gene-LOC116187466	0	0	0	0	0	0	0	0	0
gene-LOC116187467	0	0	0	0	0	0	0	0	0
gene-LOC116187468	0	0	0	0	0	0	0	0	0
gene-LOC116187470	7.86058	9.18564	8.83929	13.9018	22.1437	11.0637	10.8731	15.517	11.9254
gene-LOC116187472	0	0.0763468	0	0	0	0	0.0399262	0	0
gene-LOC116187473	0.0397153	0.05836	0.0186084	0.0309225	0	0	0	0.0268358	0.0267791
gene-LOC116187474	0	0	0	0.13481	0	0.124064	0.0665272	0	0
gene-LOC116187476	10.7691	13.095	12.2697	8.45509	10.625	9.40424	10.3583	6.58079	7.7082
gene-LOC116187477	7.12218	7.65733	7.98236	7.3008	7.09374	6.64396	6.81562	5.97274	6.05071
gene-LOC116187478	6.87355	8.15312	9.29614	8.38927	10.5726	10.5958	9.87894	9.3392	9.46976
gene-LOC116187479	72.0333	74.6064	73.0926	88.8622	81.4118	99.2563	79.83	90.3745	73.8552
gene-LOC116187480	18.9734	19.8747	20.6924	21.2141	19.6336	22.8028	15.9232	16.2998	15.1184
gene-LOC116187481	0	0	0	0	0	0	0	0	0
gene-LOC116187482	198.928	208.01	249.299	222.785	226.079	204.884	186.517	163.419	189.909
gene-LOC116187484	0.294387	0.32335	0.292586	0.722362	0.385969	0.613644	0.534717	0.506339	0.445117
gene-LOC116187485	0.0149375	0.0439002	0.0139978	0	0	0	0.0459159	0.0403735	0
gene-LOC116187486	0.0149375	0.0878004	0.167974	0.418695	0.149144	0.12844	0.160706	0.100934	0.141008
gene-LOC116187487	14.4709	14.2367	13.9218	15.2589	15.0745	12.1091	14.0057	13.6903	14.4307
gene-LOC116187489	3.11951	3.77311	3.44038	1.59586	1.14317	1.74302	2.16357	1.62846	2.12619
gene-LOC116187490	0	0	0	0.0840749	0.0224613	0	0	0.0547228	0
gene-LOC116187491	13.6542	12.8944	12.6055	12.0277	11.072	12.976	14.7166	17.5533	13.8101
gene-LOC116187494	0	0.0712886	0	0	0.242191	0	0.0559214	0.0491712	0
gene-LOC116187497	0	0	0	0	0	0	0	0	0
gene-LOC116187498	23.0668	25.6061	23.8895	23.548	25.1642	22.2725	20.3146	20.3529	20.7103
gene-LOC116187499	1.48557	2.78679	1.54021	2.85477	1.94613	2.08365	4.03208	2.05033	2.25912
gene-LOC116187500	0.101731	0.0996596	0	0.0792081	0	0.364472	0.0781767	0.13748	0
gene-LOC116187501	4.74522	4.57853	4.75953	4.12167	4.88071	4.85247	4.50778	6.38052	3.79449
gene-LOC116187502	0.278321	0.0779013	0.149036	0.371489	0.132328	0.569796	0.366652	0.483591	0.375331
gene-LOC116187503	0.0814554	0.0398985	0.114497	0.570794	0.135549	0	0.0625957	0.0550399	0.384464
gene-LOC116187504	0.0504035	0	0	0	0.0279585	0	0	0.0227053	0.0453145
gene-LOC116187505	0	0	0	0.0777454	0.0415406	0.214645	0	0.0674707	0.067328
gene-LOC116187506	0	0.0352069	0	0.167892	0	0	0	0.0485679	0
gene-LOC116187507	0.115523	0	0	0	0	0	0	0	0
gene-LOC116187509	0.0833879	0.122535	0	0.194779	0	0	0	0.0845185	0.112453
gene-LOC116187511	17.2531	18.1091	17.8999	9.39533	9.99742	12.9512	12.7849	13.948	12.4643
gene-LOC116187512	0	0	0	0.0849888	0	0	0	0	0
gene-LOC116187513	0	0	0	0.0438916	0	0.0605894	0	0	0
gene-LOC116187514	0	0	0	0	0	0	0	0	0
gene-LOC116187515	0.410709	0.402347	0.708973	1.24546	0.863309	1.17716	0.564786	0.292124	0.408109
gene-LOC116187517	0.0248045	0	0	0.0386258	0	0	0.0381229	0.0335211	0
gene-LOC116187518	82.5393	101.864	88.4341	72.1953	87.4453	79.4367	80.8137	58.2761	61.002
gene-LOC116187519	0.191282	0.0936936	0	0	0.0795771	0.0685306	0	0	0.0644883
gene-LOC116187520	0	0	0	0	0	0	0	0	0
gene-LOC116187522	21.0118	21.7349	21.0976	22.6729	23.9405	24.2052	20.6608	20.171	22.8294
gene-LOC116187523	0	0	0	0	0	0	0	0	0
gene-LOC116187524	0	0	0	0	0	0	0	0	0
gene-LOC116187525	0.118904	0.256263	0.267417	0.185158	0.237439	0.170399	0.182747	0.224963	0.224487
gene-LOC116187526	0	0	0	0.032521	0	0.0299287	0	0	0
gene-LOC116187528	0	0	0.0162331	0	0	0	0	0	0
gene-LOC116187529	0	0	0	0	0.0280658	0	0	0	0.0227442
gene-LOC116187532	9.99723	9.80557	8.66341	10.7123	9.2872	10.3278	9.64046	8.78829	8.34431
gene-LOC116187534	5.41673	4.9971	4.07443	1.62648	2.99115	2.92403	2.61327	3.21696	3.73426
gene-LOC116187535	0	0	0	0	0	0	0	0	0
gene-LOC116187536	1.27268	1.16981	1.73739	2.0063	1.09814	4.86362	1.06253	1.61375	3.19948
gene-LOC116187537	0.104607	0.102477	0.0735198	0.162895	0	0.112433	0.0803871	0	0
gene-LOC116187538	20.0562	20.6854	20.9861	15.8048	13.2179	17.9599	18.6849	19.3814	18.3883
gene-LOC116187539	10.0565	8.97388	9.67268	5.3234	6.79336	5.61252	6.47833	6.95222	8.41454
gene-LOC116187540	0	0.109657	0.0524472	0	0	0	0	0	0
gene-LOC116187541	0.3533	0.587333	0.371204	0.516819	0.641368	0.583021	0.625271	0.911502	0.851824
gene-LOC116187544	5.62049	7.52663	6.32117	5.69373	8.41689	5.84448	6.04466	4.59283	4.61473
gene-LOC116187545	40.0369	29.55	36.9734	106.324	97.5873	69.433	144.753	166.729	138.196
gene-LOC116187546	0.510378	0.633316	0.318847	0.476859	0.396345	0.780174	0.313766	0.183928	0.504732
gene-LOC116187547	0.615283	0.652985	0.768767	0.638749	0.767911	0.440875	1.02445	0.623624	0.656878
gene-LOC116187548	0	0	0	0	0	0	0	0	0
gene-LOC116187549	27.9047	28.6837	29.3009	22.3132	23.7863	27.0991	24.9168	20.0508	22.5951
gene-LOC116187550	7.80882	6.86691	7.86366	6.06702	4.37768	7.82632	7.8049	7.74031	9.02623
gene-LOC116187551	50.4432	47.4059	52.9047	26.1216	31.7263	25.544	38.984	34.4395	36.9087
gene-LOC116187552	16.705	17.5868	19.9461	11.94	13.2017	14.7975	18.4152	16.9937	20.046
gene-LOC116187553	27.8784	22.7821	24.6034	28.4105	27.6003	31.5571	27.227	33.4785	24.4609
gene-LOC116187554	0.311044	0.152356	0.546519	0.484361	0.258802	0.111438	0.17927	0.472892	0.41946
gene-LOC116187555	4.17942	3.7813	3.5452	3.96066	3.65823	3.55337	3.35907	4.1454	3.44719
gene-LOC116187556	41.9187	41.4937	43.1016	34.6541	32.8692	32.7192	37.8329	32.5095	35.7202
gene-LOC116187557	15.7125	15.9732	16.2904	16.1146	11.8344	18.9241	11.2571	9.83667	7.43874
gene-LOC116187558	10.5852	10.8005	11.3616	13.8422	17.8238	9.63286	11.7792	14.0503	10.5896
gene-LOC116187559	2.53795	4.40426	4.36828	5.45231	4.86117	5.34429	5.23802	3.6118	6.23045
gene-LOC116187560	17.6051	17.2466	15.4792	14.07	14.519	12.0585	14.7935	18.2948	15.9532
gene-LOC116187561	5.64766	5.59449	4.99671	3.93054	3.09772	2.03469	3.92785	5.28719	4.55268
gene-LOC116187562	380.986	398.815	408.031	371.214	371.35	379.115	387.93	284.563	374.882
gene-LOC116187563	69.5954	69.0682	70.3237	89.2817	91.0048	88.7843	77.032	67.5407	70.8972
gene-LOC116187564	18.1188	16.9112	17.4895	16.7737	16.293	17.5113	17.5123	14.7673	16.2894
gene-LOC116187565	13.27	15.4946	14.6973	9.48013	9.32516	9.80789	11.5277	8.91734	12.0465
gene-LOC116187566	7.34244	10.1855	8.74293	26.0196	24.7124	13.8188	14.707	20.1189	17.6939
gene-LOC116187567	158.948	182.951	133.893	135.81	177.488	109.482	116	109.958	111.683
gene-LOC116187568	92.2546	89.1017	84.9477	102.915	102.089	98.2112	108.643	106.753	105.302
gene-LOC116187569	9.67817	10.6572	9.65779	6.6151	8.48293	7.51712	9.14056	9.2353	7.59678
gene-LOC116187570	49.9455	63.6412	63.5676	109.269	68.9899	82.066	30.9864	42.4254	33.3154
gene-LOC116187571	113.721	98.0292	96.716	129.417	115.415	117.406	120.861	129.956	123.456
gene-LOC116187572	0.972311	1.13491	0.978995	0.869797	0.533598	0.830111	0.620007	0.629038	0.75325
gene-LOC116187573	77.3705	99.6467	90.9341	55.8671	59.1186	74.9627	67.0676	66.696	57.7893
gene-LOC116187574	14.5423	13.2662	14.2334	11.5507	13.0337	12.6056	12.2628	11.2277	12.0266
gene-LOC116187575	5.61022	5.13875	5.70415	5.72226	4.15446	6.31132	6.63934	6.93726	7.37653
gene-LOC116187576	4.44439	4.58655	5.02319	6.4982	5.98441	6.46642	5.68358	5.50186	6.49676
gene-LOC116187577	4.02484	4.41648	4.3265	4.17834	3.98492	3.20619	4.39464	3.37798	4.25524
gene-LOC116187578	0.0774754	0.37949	0.290406	0.764087	0.257851	0.259067	0.079383	0.593306	0.313439
gene-LOC116187579	16.183	14.3575	16.5073	16.8125	15.6418	14.4714	14.2647	14.2226	13.554
gene-LOC116187580	25.979	25.9219	24.1423	17.6407	19.0173	17.9961	20.832	22.0886	22.333
gene-LOC116187581	20.8559	21.7795	21.6272	14.3097	17.1944	16.173	17.4426	16.167	13.6772
gene-LOC116187582	1.16085	1.32675	0.755433	0.602563	0.375619	0.646954	0.495597	0.522929	0.91319
gene-LOC116187583	0.567762	1.8598	4.77177	12.0462	22.4391	6.83974	1.44526	6.7137	2.70372
gene-LOC116187584	2.85124	5.58638	7.8051	51.6113	48.9135	52.7721	15.1118	23.2826	13.7956
gene-LOC116187586	50.9545	58.3822	55.3192	65.2793	70.2718	66.6782	60.8562	55.1458	55.3154
gene-LOC116187587	8.13663	10.9262	15.5089	35.3824	33.0671	23.5589	12.8457	17.3167	11.4205
gene-LOC116187588	0.0304312	0.0596232	0.0285168	0.0947754	0	0	0	0.08225	0
gene-LOC116187589	4.08596	3.2926	3.97301	2.1551	1.82779	1.95184	2.53219	2.82028	3.55492
gene-LOC116187590	6.20462	8.307	8.62453	4.59834	8.60416	5.82902	4.75038	4.14591	5.7796
gene-LOC116187591	0.634441	0.963361	1.07015	1.63013	1.53085	0.727364	0.341282	0.171478	0.128336
gene-LOC116187592	236.751	341.395	332.712	288.777	429.677	227.567	293.644	442.879	332.783
gene-LOC116187593	2.42312	3.02345	2.31849	2.22426	1.48557	2.99734	2.50892	2.5163	3.3021
gene-LOC116187594	37.5926	34.211	25.1791	19.4492	11.2466	24.9053	22.9846	27.206	30.2234
gene-LOC116187596	14.8637	14.7919	16.2402	13.8973	13.7268	14.3882	14.3925	12.6976	13.3276
gene-LOC116187597	3.37096	3.99392	3.1589	2.45287	2.26144	2.97819	3.09229	2.88002	3.00483
gene-LOC116187598	3.73245	4.08663	3.91807	4.87571	4.08249	4.0493	3.94661	3.43152	4.10653
gene-LOC116187599	32.4429	29.9572	32.6683	21.5918	29.2148	22.2326	27.1202	26.4128	25.4872
gene-LOC116187600	9.51661	10.5659	7.61739	6.64401	6.2158	7.67142	7.02066	5.59447	6.36335
gene-LOC116187601	21.0607	27.5223	21.0427	14.6636	21.4221	13.6601	24.9745	11.4375	17.4346
gene-LOC116187602	42.1522	61.6303	56.7497	55.2333	60.7837	63.7656	46.1154	36.4676	44.1135
gene-LOC116187603	0.167531	0.114884	0.125593	0.13044	0.139393	0.144051	0.102994	0.158482	0.180739
gene-LOC116187604	0	0	0	0.229728	0.184121	0.184989	0.0283421	0	0.0746048
gene-LOC116187605	5.97575	7.12295	5.51706	0.779277	1.17566	1.68744	1.94545	1.7504	2.42155
gene-LOC116187606	60.0113	63.6609	63.6631	49.6586	39.8777	57.8853	47.9686	37.7747	40.3497
gene-LOC116187607	40.9247	40.7454	36.4736	29.8651	34.6065	31.2743	36.2239	41.5663	39.678
gene-LOC116187608	20.4207	15.6017	12.7816	25.0419	13.6481	26.1472	27.9226	32.7111	35.3509
gene-LOC116187609	5.93594	5.8077	5.83817	4.38097	4.28	4.9181	5.61067	5.72847	6.24527
gene-LOC116187610	13.2416	12.1481	11.1622	6.44184	4.78459	8.74537	10.8972	9.6479	10.9068
gene-LOC116187611	58.7165	60.5	66.2077	54.0361	54.2618	50.6743	59.7193	46.3516	56.1117
gene-LOC116187612	5.94544	5.31999	6.67295	4.29633	3.91221	4.26015	4.83762	4.68692	5.72508
gene-LOC116187613	32.7385	27.9506	27.525	24.2397	21.3845	26.3086	31.9183	41.0903	34.5563
gene-LOC116187614	2.03894	1.6142	1.57741	1.67983	1.65703	2.02159	1.82193	1.58598	1.95031
gene-LOC116187615	4.59118	4.79755	3.82431	1.95947	2.15055	2.29065	3.39749	3.74572	4.28815
gene-LOC116187616	19.6159	17.6425	16.3952	12.3713	11.6236	13.0802	15.8802	16.8887	16.7928
gene-LOC116187617	164.244	157.944	174.095	155.637	144.79	132.307	162.887	136.852	159.463
gene-LOC116187618	6.45425	7.22611	10.2301	21.537	16.1106	16.6755	10.0898	10.4419	10.7928
gene-LOC116187619	114.107	122.138	120.739	117.188	124.741	111.467	94.821	89.1975	89.0715
gene-LOC116187620	404.768	371.473	363.555	275.058	280.529	298.476	362.923	351.851	354.753
gene-LOC116187621	30.0969	31.8043	34.4688	25.4571	28.8435	27.3926	26.543	26.6812	19.6153
gene-LOC116187622	8.41397	9.39988	9.96263	22.2352	14.5878	17.8196	11.1799	12.1829	12.213
gene-LOC116187623	27.8771	31.861	31.0709	28.9872	30.2738	26.3307	32.2266	32.2099	32.7927
gene-LOC116187624	8.33221	7.04049	8.08163	9.26785	11.1746	10.7821	9.18169	11.7155	8.66204
gene-LOC116187625	315.658	392.934	378.395	534.764	509.611	519.674	341.909	353.178	311.912
gene-LOC116187626	31.5986	32.4597	31.5073	27.6039	24.0489	31.525	36.2791	34.7587	34.1091
gene-LOC116187627	18.9713	21.6966	23.0066	27.7897	34.8078	29.1831	24.0122	21.9387	20.6317
gene-LOC116187628	30.6806	30.2903	31.6117	22.8638	21.3891	23.2089	26.8046	21.6771	26.9157
gene-LOC116187629	9.96025	11.4645	10.2893	10.7461	10.0667	10.3294	12.2192	8.99143	12.1101
gene-LOC116187630	4.59628	4.54345	5.39853	5.05226	4.46456	5.51387	5.37005	3.23221	4.65575
gene-LOC116187631	27.4274	26.0541	26.3615	26.4365	25.2341	26.5909	28.9113	30.0618	27.9849
gene-LOC116187632	29.1538	27.6037	29.2985	46.3178	47.4941	42.6258	32.7331	30.1934	31.0175
gene-LOC116187633	5.75871	6.80867	6.95954	5.62789	6.43271	6.75394	7.40615	6.40481	6.01636
gene-LOC116187634	3.15029	3.55473	3.55489	2.64546	2.11341	2.43459	3.04196	2.67477	3.04723
gene-LOC116187635	11.2537	10.3143	9.65951	8.44308	7.02919	5.64686	10.0773	10.6501	10.6701
gene-LOC116187636	24.6684	22.9943	24.299	32.0229	32.3763	25.7904	26.1921	23.2381	25.8526
gene-LOC116187637	0.83982	0.731307	1.25335	1.69526	1.81161	1.60471	0.908303	1.13494	1.30032
gene-LOC116187638	14.9175	18.2609	14.6453	9.03826	6.43187	10.1703	13.8875	17.2598	13.1092
gene-LOC116187639	0.300839	0.294714	0.0939711	0.507508	0.208592	0.538908	0.115592	0.643715	0.405697
gene-LOC116187640	7.41012	6.62161	5.08285	3.31359	1.69413	3.46802	4.32212	4.8379	6.68446
gene-LOC116187641	8.25625	7.80314	7.7958	4.99574	6.07136	4.52992	8.68914	8.00158	8.23914
gene-LOC116187642	30.5043	34.2417	34.357	37.6071	40.327	37.4786	30.4077	28.184	27.9931
gene-LOC116187643	17.2973	15.8219	16.2647	10.8973	11.1847	10.7936	12.3961	11.1936	14.369
gene-LOC116187644	38.2645	38.0031	34.359	36.5659	42.5253	34.3502	34.6528	36.8422	33.8955
gene-LOC116187645	16.6242	17.9063	15.8083	21.0609	25.2137	21.2057	16.6098	14.2977	16.5841
gene-LOC116187646	0.306412	0.387724	0.323028	2.60443	0.764842	1.95771	0.372823	0.793669	0.98138
gene-LOC116187647	0.242087	0.266803	0.340286	0.541909	0.390264	0.357772	0.372071	0.480515	0.43869
gene-LOC116187648	6.5145	5.0956	4.63766	4.48243	6.7229	4.55935	6.83013	7.2341	6.19727
gene-LOC116187649	0	0	0	0	0	0.0285706	0	0	0
gene-LOC116187650	0	0	0	0	0.0364419	0	0.0336574	0.0887839	0
gene-LOC116187651	15.3441	12.6792	10.9302	12.3355	13.2859	14.0339	12.9418	16.4372	16.0239
gene-LOC116187652	23.2037	19.6906	21.7038	14.8998	13.1797	14.8779	19.0485	20.5098	16.7715
gene-LOC116187653	151.193	97.7567	138.657	93.5114	43.9038	105.662	128.065	161.986	165.277
gene-LOC116187654	2.8749	3.73786	3.4886	3.71349	3.19673	3.60735	3.50225	3.40177	3.23378
gene-LOC116187655	22.9214	19.5098	18.3103	20.1197	19.7209	18.1846	20.0798	22.4997	20.1913
gene-LOC116187656	0.228805	0.103452	0.181425	0.0822225	0.117154	0.17656	0.108203	0.0951415	0.0949403
gene-LOC116187657	3.81313	3.50324	3.51771	3.99958	3.38639	4.13379	3.91714	3.63121	2.98408
gene-LOC116187658	8.34433	12.4701	13.4382	16.0471	15.1629	15.0729	13.3503	14.2447	14.0813
gene-LOC116187659	11.8712	11.5867	10.9608	12.4825	13.7992	13.9893	9.63687	10.5773	9.829
gene-LOC116187660	22.2223	21.6472	23.5718	21.6314	20.9145	19.1385	23.8227	18.7485	24.7844
gene-LOC116187661	33.7728	36.5828	39.0583	32.1643	29.1346	35.0581	36.6638	29.6648	31.3496
gene-LOC116187662	9.15247	9.5732	7.90664	7.76948	7.37725	7.33234	7.93695	7.47278	9.27836
gene-LOC116187663	8.54313	8.36919	9.16914	4.46516	3.49263	4.06688	6.72412	8.46919	8.57087
gene-LOC116187664	0.0320255	0.0470602	0.0450162	0.0748056	0.0266466	0.0458952	0.172274	0.129839	0.0647821
gene-LOC116187665	0.566366	1.46868	1.4127	0.337216	0.3465	0.143232	0.179214	0.0787905	0.157248
gene-LOC116187666	5.19657	4.59196	5.01	2.89172	3.06526	4.59275	5.2478	5.14054	6.42218
gene-LOC116187667	3.92175	4.25394	4.53787	3.54028	2.57262	4.31696	4.6298	3.42573	5.05875
gene-LOC116187668	1.90433	1.9138	2.24605	0.920308	0.519054	0.564633	1.64003	2.10763	2.54595
gene-LOC116187669	46.7201	44.4575	48.333	29.8879	37.9389	31.0945	39.4864	44.5817	43.0317
gene-LOC116187670	51.8228	54.2913	52.4802	48.6404	50.7974	51.3647	47.6434	46.8598	46.1437
gene-LOC116187671	96.822	92.1317	117.976	164.659	156.728	172.432	135.068	120.977	113.573
gene-LOC116187672	9.71128	8.3035	10.5772	9.35206	8.25029	10.6331	10.9192	9.73933	11.7176
gene-LOC116187673	22.4582	23.1457	21.148	21.7794	24.0034	21.0115	22.2815	19.9374	18.738
gene-LOC116187674	110.407	96.7321	101.964	79.2938	85.3891	84.0839	97.3526	97.9734	114.083
gene-LOC116187676	2.0197	2.77515	5.06343	178.739	64.9492	81.6069	28.7839	36.5816	25.1144
gene-LOC116187677	3.67995	4.22052	3.73442	2.90715	2.74822	2.9584	2.621	2.71702	3.0986
gene-LOC116187678	26.8683	27.8719	31.3965	26.4816	26.6443	29.1692	28.1017	30.1671	30.6506
gene-LOC116187679	20.9531	22.0219	21.2488	17.7363	18.8451	18.6784	18.3275	15.1808	17.1192
gene-LOC116187680	21.296	19.2836	18.8057	14.1612	14.4946	13.0324	15.6281	19.9124	18.3179
gene-LOC116187681	31.8067	28.679	32.142	36.1817	32.9336	32.7451	31.7405	34.0398	33.1013
gene-LOC116187682	12.7076	11.4775	11.9815	11.4585	14.3726	11.5174	11.2291	12.8005	10.5214
gene-LOC116187683	6.57108	4.72912	5.21967	7.24072	10.3975	5.5761	10.1986	13.8985	12.0838
gene-LOC116187684	11.8387	10.2936	11.439	9.87924	10.9343	9.9847	13.233	13.779	10.6944
gene-LOC116187685	26.7189	25.517	25.4851	23.0874	26.0834	21.4243	23.4929	25.1945	20.7802
gene-LOC116187686	8.97227	9.87857	10.0572	9.31446	10.218	9.50126	8.33895	8.10136	7.65593
gene-LOC116187687	7.45874	7.44033	7.51612	10.1563	9.88989	9.46877	7.82559	8.39984	7.0731
gene-LOC116187688	43.805	39.1584	40.5847	43.3042	45.0489	39.1247	39.7857	40.9145	40.0453
gene-LOC116187689	27.1163	29.2034	28.9259	26.8959	30.2292	24.6798	28.4225	27.3564	26.1102
gene-LOC116187690	3.83818	3.34554	3.17191	3.29432	4.42567	3.29159	3.15853	5.7179	4.48313
gene-LOC116187691	5.45485	6.41936	6.01838	4.69602	4.83031	4.35906	5.48972	4.50604	6.19589
gene-LOC116187693	26.9334	28.7881	27.8089	32.4988	34.5199	28.9168	31.8436	24.6337	26.8379
gene-LOC116187694	1.42203	1.70128	1.30898	2.1948	1.08895	2.90353	1.97281	1.68365	2.49468
gene-LOC116187695	2.09723	2.7584	2.47481	2.38889	2.2297	2.47676	3.46206	3.14913	3.37816
gene-LOC116187696	23.8395	19.7612	21.5674	30.2581	30.0846	30.1291	25.8784	25.7335	27.1279
gene-LOC116187697	0.877685	0.724473	1.00524	0.20248	0.108188	0.18634	0.62451	0.142773	0.668517
gene-LOC116187698	9.31634	10.6929	10.0827	8.04775	8.1974	7.09663	7.75701	8.87621	8.82247
gene-LOC116187699	0.531158	0.628001	1.09847	1.42608	0.822933	1.15491	0.619303	2.02968	0.765694
gene-LOC116187700	8.49503	7.1418	8.17949	18.3974	14.7706	21.9345	15.1347	9.70257	10.3949
gene-LOC116187701	1.58187	1.29138	1.15728	1.42612	0.946726	1.67038	1.00235	1.46267	1.87126
gene-LOC116187702	0	0	0	0.133251	0.035599	0	0	0	0
gene-LOC116187703	218.554	170.709	198.25	242.639	205.858	259.089	263.477	249.288	239.329
gene-LOC116187704	12.3352	10.4098	10.8281	16.2	22.0107	14.0567	13.8762	17.875	16.4844
gene-LOC116187706	16.9506	17.8132	13.7445	15.2266	17.1108	14.5549	15.3943	15.789	14.0931
gene-LOC116187707	5.37699	4.17362	3.96015	2.80887	1.97251	2.21569	3.43236	3.92346	3.49816
gene-LOC116187708	132.58	120.116	124.22	128.163	138.553	121.735	146.005	154.788	156.481
gene-LOC116187709	0.826029	0.590997	0.617512	0.852716	0.926684	1.14387	1.21249	1.36716	1.23911
gene-LOC116187710	10.7256	10.404	10.4261	31.0087	36.3278	23.9167	13.4403	17.5417	13.8105
gene-LOC116187711	1.91087	1.72457	1.62146	1.78069	1.30199	1.42312	1.48	1.97236	1.92761
gene-LOC116187712	9.42209	9.30455	10.8901	9.03356	11.1678	8.55801	9.9066	10.1455	9.61273
gene-LOC116187713	3.61249	3.03337	3.60976	2.43958	2.48433	3.03752	3.37095	4.20944	4.07626
gene-LOC116187714	1.0878	1.2551	1.81221	0.639929	0.44249	1.10856	1.07743	0.816702	1.10837
gene-LOC116187715	4.80356	4.59099	5.18207	3.57587	4.67914	4.63404	4.68174	4.21161	4.2975
gene-LOC116187716	8.68722	8.78636	7.45865	6.61766	7.42348	7.63793	8.11926	7.45648	7.5357
gene-LOC116187718	1.38378	2.22319	2.43785	2.5858	3.40803	3.17291	1.36114	1.04723	1.11966
gene-LOC116187719	13.4649	17.2555	15.0511	10.2337	5.32327	10.9525	11.3553	13.747	11.0104
gene-LOC116187720	13.2327	16.2672	14.1658	20.0802	22.6488	17.7919	20.2558	13.0128	16.2451
gene-LOC116187721	0.681069	0.905489	1.16248	0.397712	0.66787	0.36601	0.523378	0.591688	0.836452
gene-LOC116187722	6.14848	6.56081	6.06413	4.52337	3.73278	4.25531	5.33256	4.16547	4.33076
gene-LOC116187723	35.633	29.1222	32.9101	24.3454	24.687	26.1662	38.4543	37.3981	36.3571
gene-LOC116187724	0.0854403	0.177864	0.11009	0.016631	0	0.0306107	0.14773	0.115465	0.201636
gene-LOC116187725	0.839448	0.593925	0.27678	0.0484147	0.0258687	0.0668332	0.0955685	0.315122	0.188673
gene-LOC116187728	0.523886	0.699845	0.22315	0.0741637	0.317015	0	0.219594	0.128725	0.0642262
gene-LOC116187729	0	0	0	0.0295215	0	0	0	0	0
gene-LOC116187730	144.968	130.011	139.458	142.695	138.322	164.015	149.292	160.709	168.729
gene-LOC116187732	16.0367	19.4277	18.6066	15.1196	15.8072	12.9288	17.7083	12.4762	16.4325
gene-LOC116187733	0.803383	0.327928	0	0	0	0	0.205791	0.3619	0.270851
gene-LOC116187734	2.91006	2.58354	0.426091	0	0	0.78194	0.349419	1.72055	0.6745
gene-LOC116187735	0	0	0	0	0	0	0	0	0
gene-LOC116187736	11.4856	14.2929	14.3141	14.0412	17.6443	13.8418	14.5888	9.75844	12.2763
gene-LOC116187737	14.6084	16.6039	18.1882	24.9849	31.1478	24.1559	26.6422	18.2503	22.2648
gene-LOC116187738	16.0914	17.0842	12.5335	15.7256	14.1478	15.4527	16.0626	17.9909	15.6878
gene-LOC116187739	0	0	0.0422268	0	0	0.0645769	0	0	0
gene-LOC116187740	0.881639	1.22356	0.991411	0.777974	0.537944	0.694903	1.40019	2.10491	0.99078
gene-LOC116187741	112.732	107.26	100.869	85.7915	84.3103	72.8566	96.5181	108.947	84.4058
gene-LOC116187742	11.9442	15.4275	20.7459	43.0043	40.2588	56.0393	28.0624	33.2084	19.1853
gene-LOC116187743	29.3756	28.6162	29.5061	34.0553	38.9552	32.6593	33.2248	32.3163	31.4121
gene-LOC116187744	19.9696	22.5416	21.917	19.6337	22.4338	18.6038	19.5644	15.1188	17.1403
gene-LOC116187745	14.5832	13.9456	14.0351	11.6614	12.6547	13.4564	11.4383	11.4362	11.9748
gene-LOC116187746	40.8013	40.1807	42.838	43.3491	43.6966	42.1566	38.7998	38.4105	33.7024
gene-LOC116187747	17.2542	19.5316	16.812	11.6851	10.514	11.6926	13.6909	12.2701	15.3578
gene-LOC116187748	0	0	0	0	0	0	0	0	0
gene-LOC116187749	0	0	0	0	0	0	0	0	0
gene-LOC116187750	8.96807	11.4983	10.2603	8.62456	7.30229	7.8455	6.41693	7.51354	7.58383
gene-LOC116187751	70.2565	58.9606	60.9147	67.6473	71.4357	67.9712	66.5236	77.3867	80.3119
gene-LOC116187752	16.4864	11.4027	13.4465	16.402	28.0062	17.665	17.1856	21.5062	19.8653
gene-LOC116187753	0.807321	0.945203	1.47616	1.77843	1.44175	1.80598	0.786848	0.745089	1.11527
gene-LOC116187754	27.8364	27.7269	31.9164	34.2174	34.7376	31.3227	34.8179	32.4809	32.3204
gene-LOC116187755	0.0972283	0.261934	0.250557	0.378512	0.0808979	0.627012	0.0373583	0.0328488	0.0327793
gene-LOC116187756	41.8151	39.0614	37.6681	38.5045	39.1005	35.6208	38.0031	42.3383	37.1859
gene-LOC116187757	6.48817	6.11901	7.17128	2.73193	2.49158	3.1427	3.88182	3.65852	4.18106
gene-LOC116187758	0.132734	0.078019	0	0.496067	0.220881	0.0760876	0.0408007	0.107627	0
gene-LOC116187759	0.648829	0.817225	0.469038	0.46188	0.49358	0.850126	0.940224	1.50315	0.624986
gene-LOC116187761	12.8632	15.3015	17.235	14.3703	13.9484	14.8419	14.1832	12.0028	12.3796
gene-LOC116187763	29.1151	29.7643	31.4757	31.2467	23.74	28.0251	24.1433	27.6489	31.9727
gene-LOC116187764	0.302349	0.296193	0.070832	0.23541	0.251566	0.324968	0.116172	0	0.203866
gene-LOC116187765	0.119483	0.234101	0.0559833	0.310101	0.0662767	0.228306	0	0	0.187984
gene-LOC116187766	10.7551	10.8417	9.86526	9.04338	9.7482	8.68489	10.0527	8.9759	11.1961
gene-LOC116187767	0	0	0	0	0	0	0	0	0
gene-LOC116187768	0	0	0	0	0	0	0	0	0
gene-LOC116187769	57.1698	45.4809	45.3417	19.9375	4.61318	20.4862	37.2853	34.9061	53.1342
gene-LOC116187770	31.7366	31.9766	34.3173	26.481	35.6526	28.5924	30.863	26.7184	27.0104
gene-LOC116187771	4.6864	4.07177	4.05176	1.69411	0.78914	1.75895	3.77283	2.52576	4.02515
gene-LOC116187772	12.4757	14.3803	15.3753	15.1718	16.2849	15.3091	15.3229	13.6484	14.9742
gene-LOC116187773	0.0324693	0.0636164	0.0152133	0.278088	0.108063	0.255921	0.124758	0.0219397	0.109466
gene-LOC116187774	0.100816	0.368117	0.0944734	0.941946	0.335531	0.341491	0.197205	0.161015	0.197753
gene-LOC116187776	0	0	0	0.065029	0.0463281	0.039897	0	0	0
gene-LOC116187778	0	0	0	0	0	0	0	0	0
gene-LOC116187779	0.0384973	0	0.0180377	0	0	0.0275849	0.0887516	0	0.0259578
gene-LOC116187780	40.7508	34.3392	42.1004	50.5704	47.3137	55.5228	47.8359	40.0563	47.4118
gene-LOC116187782	20.9572	20.307	19.8275	16.4533	18.3421	17.5852	18.1993	17.1455	17.4894
gene-LOC116187783	12.333	9.91012	10.831	8.47973	8.56027	7.71126	12.5374	13.1183	13.2647
gene-LOC116187785	28.6531	28.3463	31.2962	27.0879	30.3881	27.4917	26.3012	26.4338	25.0831
gene-LOC116187786	205.598	242.955	238.547	208.586	244.889	198.342	212.242	197.695	187.854
gene-LOC116187787	13.5903	14.6231	15.0816	11.4653	11.1929	11.9805	17.2512	15.2118	13.8348
gene-LOC116187788	0.201264	0.537726	0.342914	0.712295	0.517603	0.419531	0.562417	0.519254	0.370111
gene-LOC116187789	3.84078	3.50964	3.11524	1.35701	1.34273	1.89639	2.43066	3.05322	2.87266
gene-LOC116187790	5.29924	5.99653	6.76979	4.79964	5.61496	6.85032	6.29958	6.4453	6.21291
gene-LOC116187791	329.713	269.086	278.634	162.854	386.798	124.555	202.054	192.956	236.745
gene-LOC116187792	0	0.0249329	0	0.0792654	0.169411	0.0729471	0	0.0687899	0.0343222
gene-LOC116187793	6.71188	4.86333	4.72653	4.76206	4.03146	5.46386	6.7754	7.192	7.71237
gene-LOC116187794	19.7837	20.1395	20.309	22.4843	23.9017	21.9506	22.4237	15.3142	18.9239
gene-LOC116187795	138.56	138.265	142.47	297.068	316.49	269.937	203.035	217.094	191.553
gene-LOC116187796	0	0	0	0.0737142	0	0	0	0	0.0319185
gene-LOC116187797	19.4436	17.4807	16.8383	15.43	15.2445	14.9741	17.4001	17.9947	18.0968
gene-LOC116187798	12.0411	11.609	11.224	8.4509	9.45422	7.98993	9.48121	9.82647	10.8063
gene-LOC116187799	0	0	0	0	0	0	0	0	0
gene-LOC116187800	9.03985	9.11115	7.76767	7.51744	5.39607	8.56185	7.21123	7.38347	9.13951
gene-LOC116187801	0	0	0	0	0	0	0	0	0
gene-LOC116187802	12.7956	16.7547	16.224	17.0565	18.4931	15.8898	16.3689	10.7664	12.4226
gene-LOC116187803	0	0	0	0	0	0	0	0	0
gene-LOC116187804	0	0	0	0	0.0211764	0	0	0	0
gene-LOC116187805	9.48967	9.64426	8.51146	6.1966	6.48649	6.70964	7.80973	6.89701	8.3786
gene-LOC116187806	7.28693	7.10323	6.52427	6.1792	6.66333	5.75558	6.80103	8.46636	7.96198
gene-LOC116187807	1.39629	1.39145	1.15053	1.19962	1.4422	1.725	1.036	2.47257	1.03888
gene-LOC116187808	63.9286	64.9662	65.8141	45.1149	51.284	55.6625	50.2035	55.7602	46.9696
gene-LOC116187809	0.0790731	0.116195	0.0740987	0.246267	0.0657921	0	0	0	0
gene-LOC116187810	3.70223	3.85353	5.11725	3.06273	3.23443	3.34916	4.40981	6.62928	4.49338
gene-LOC116187811	0	0	0	0	0	0	0	0	0
gene-LOC116187812	0	0	0	0.0359847	0	0.0662327	0	0	0
gene-LOC116187813	33.8409	33.6781	32.6181	67.0009	68.3516	72.5913	73.8339	74.9634	49.3789
gene-LOC116187815	0	0	0	0	0	0	0	0	0
gene-LOC116187816	7.27554	6.92663	7.32197	6.11356	4.36964	5.20404	7.33327	6.39615	7.99771
gene-LOC116187817	86.8	84.3221	91.4346	74.7563	72.5833	77.0624	76.4867	72.7932	66.2558
gene-LOC116187818	15.1379	14.8616	15.3156	9.51543	12.5005	10.4383	13.1482	11.1647	12.6353
gene-LOC116187819	22.3091	23.835	27.2895	19.4683	22.424	21.8324	26.5786	26.1525	21.2513
gene-LOC116187820	23.0383	23.1818	24.4631	22.5207	23.2074	22.4894	24.9124	22.7906	22.7022
gene-LOC116187821	0	0	0	0	0	0	0	0	0
gene-LOC116187822	0	0	0	0	0	0	0	0	0
gene-LOC116187823	29.5811	29.1927	28.7284	24.671	22.3162	27.0845	24.6614	24.4873	27.3585
gene-LOC116187824	2.38782	2.46325	1.47479	0.845076	0.36123	0.207391	0.778468	2.39575	1.56126
gene-LOC116187825	45.6243	43.9132	42.9	36.4784	39.9541	34.7148	39.5948	44.7626	36.9213
gene-LOC116187826	25.0672	25.1299	23.687	19.1787	18.1484	20.8316	21.2345	18.8132	19.2185
gene-LOC116187827	0.147914	0.199241	0.138609	0.690998	0.492281	0.688911	0.284167	0.299838	0.27427
gene-LOC116187828	55.9648	49.9406	53.7185	56.2531	52.4546	58.665	56.6461	68.7987	61.5998
gene-LOC116187830	0	0	0	0	0	0	0	0	0
gene-LOC116187831	0	0	0	0	0	0	0	0	0
gene-LOC116187832	22.6818	25.4412	26.4153	25.6762	28.0227	25.5967	25.8325	22.8437	23.6779
gene-LOC116187833	25.1057	25.3736	26.4858	22.0417	24.7643	22.7593	22.069	21.3394	19.4866
gene-LOC116187834	0	0	0	0	0	0	0	0	0
gene-LOC116187835	2.463	2.25282	2.54357	1.99598	2.27934	2.23306	2.14381	2.05485	2.16913
gene-LOC116187836	0.983827	1.01043	0.669146	0.914272	0.501713	1.00058	0.487766	0.428888	0.663371
gene-LOC116187837	0	0	0	0	0	0	0	0	0
gene-LOC116187839	15.793	16.7672	16.493	17.4965	17.1284	16.2708	15.6988	16.9717	15.2757
gene-LOC116187840	0	0	0	0	0	0	0	0	0
gene-LOC116187841	26.7585	23.0605	24.3847	22.6258	20.9735	24.8608	24.1789	24.3524	28.9379
gene-LOC116187842	6.45576	6.22021	6.04963	8.68774	9.37242	10.1083	10.7591	9.92712	11.4288
gene-LOC116187843	12.6055	12.4355	11.6744	10.8593	9.39654	15.1913	13.3691	13.9868	12.2275
gene-LOC116187844	8.35077	9.79858	9.11993	9.72057	10.6643	9.45181	12.1322	11.0327	11.8217
gene-LOC116187845	2.65929	2.32242	2.51132	2.63231	2.12688	2.71791	3.39012	4.56886	3.41939
gene-LOC116187846	7.71799	8.92274	6.95394	6.82293	6.47753	6.62257	10.6243	10.6375	14.9463
gene-LOC116187847	14.7373	15.6805	17.2204	19.3551	18.4163	19.0425	19.4568	15.5193	18.1123
gene-LOC116187848	21.6777	30.6611	27.5566	26.8449	42.2225	29.7051	25.0472	18.0846	23.0791
gene-LOC116187849	7.74676	5.65881	4.81667	6.93688	3.48247	5.61225	5.58634	5.90435	5.05016
gene-LOC116187850	10.5291	11.8234	10.4194	9.4056	12.0686	9.42285	11.2976	8.95964	9.58878
gene-LOC116187851	0.0158897	0.0311324	0	0.0989743	0.0793253	0.136627	0.0244214	0.107368	0.10714
gene-LOC116187852	1.96329	1.48078	1.67696	3.97712	1.38778	1.51882	1.89591	3.1228	2.60073
gene-LOC116187853	75.5825	89.5452	91.045	144.564	125.122	154.54	100.3	102.36	85.8865
gene-LOC116187854	30.1069	27.7105	29.3064	30.819	34.9537	33.9144	32.2112	33.6217	27.5077
gene-LOC116187855	5.48039	5.39205	6.0249	4.61802	4.79678	3.84192	6.67275	6.12378	6.84669
gene-LOC116187856	33.4194	38.172	34.0843	39.0868	38.833	47.5315	40.6811	55.7729	37.686
gene-LOC116187857	15.9726	18.198	15.2389	15.3483	12.1724	13.1477	12.195	14.8558	11.6198
gene-LOC116187859	0.0455876	0	0	0	0	0	0	0	0
gene-LOC116187860	12.898	13.1034	12.6031	10.6147	10.1202	9.42627	11.2107	11.9928	10.8524
gene-LOC116187861	9.25264	9.29969	9.684	9.49637	11.0979	10.5476	10.9425	9.78406	9.72286
gene-LOC116187862	1.35902	0.548203	1.09873	0.622435	0.399092	0.801948	0.696241	0.972315	1.29368
gene-LOC116187863	0	0	0	0	0	0	0	0	0
gene-LOC116187865	0.188159	0.196616	0.27036	1.03527	0.626223	0.898822	0.366303	1.74605	0.862721
gene-LOC116187866	3.52217	3.36384	3.64584	6.05847	6.89118	5.66002	4.23554	4.60057	4.29273
gene-LOC116187867	23.7668	24.4921	24.3596	21.1112	23.0475	22.4716	22.1547	17.9112	23.0788
gene-LOC116187868	494.538	443.24	489.486	369.29	358.282	420.873	494.024	642.288	622.295
gene-LOC116187869	1.15292	1.45887	1.02037	2.41871	1.67873	1.3998	1.08286	1.16855	1.01492
gene-LOC116187870	33.5139	33.5867	31.839	34.9522	38.3258	34.8613	34.7814	40.5411	33.304
gene-LOC116187871	0.678871	0.60069	0.779814	0.886637	1.23902	0.784579	0.572176	0.473514	0.738301
gene-LOC116187872	0	0	0	0	0	0.196374	0	0	0
gene-LOC116187874	0	0	0	0	0	0	0	0	0
gene-LOC116187876	0	0	0	0	0	0	0	0	0
gene-LOC116187877	0	0	0.0580897	0	0	0.0888359	0	0	0
gene-LOC116187878	2.95361	4.43667	4.70527	15.4846	34.4054	12.1339	11.3488	12.1077	9.29391
gene-LOC116187879	0	0	0	0	0	0	0	0	0
gene-LOC116187881	0	0.0203621	0.0389555	0.0647342	0	0	0.0638913	0.0561791	0
gene-LOC116187882	11.4096	11.6436	10.5995	10.6347	10.0259	9.88108	9.31033	12.0468	10.5602
gene-LOC116187883	84.4872	81.8672	86.2517	129.63	110.154	121.541	126.332	119.544	123.112
gene-LOC116187884	5.75188	5.90507	5.64859	4.0653	4.73282	6.08333	4.89313	4.38853	4.09302
gene-LOC116187885	0	0	0	0	0	0	0	0	0
gene-LOC116187886	0	0	0	0	0	0	0	0	0
gene-LOC116187887	0	0	0	0	0	0	0	0	0
gene-LOC116187888	16.8447	16.4765	16.5229	30.1704	31.7899	32.3345	36.602	36.1261	31.5239
gene-LOC116187889	0.147603	0.108448	0.207476	0.344773	0.122812	0.29085	0.28357	0.199473	0.0995253
gene-LOC116187890	0	0	0	0	0	0	0	0	0
gene-LOC116187891	0.019123	0	0	0.0595569	0	0	0.0881721	0.025843	0
gene-LOC116187892	14.8839	15.6966	15.8244	15.1662	14.704	14.2387	13.339	12.8434	12.3396
gene-LOC116187893	112.361	111.83	95.3057	80.1843	91.6558	73.7193	86.9362	112.863	97.9071
gene-LOC116187894	8.33138	7.53829	7.12954	6.26161	7.63007	8.29135	7.51391	8.28796	7.27564
gene-LOC116187895	30.5615	36.2979	28.8782	47.2651	83.8017	31.5998	34.8534	40.846	29.6419
gene-LOC116187896	17.5008	17.1706	17.6719	25.0971	27.3511	25.061	20.3726	22.7335	22.4342
gene-LOC116187897	18.9366	19.8796	16.4744	11.5663	10.736	12.2792	13.3638	15.8103	15.4008
gene-LOC116187898	2.22042	2.34383	2.35494	3.32364	3.00752	3.79871	3.28036	2.90765	2.25157
gene-LOC116187899	0	0	0.0188858	0.0941504	0.0335374	0.115527	0.154874	0.108944	0.16307
gene-LOC116187900	4.36516	5.36849	5.27698	5.23787	5.18856	5.19948	5.05349	4.87763	4.58699
gene-LOC116187901	10.1732	9.30478	10.7079	7.9584	9.22669	8.63683	7.41017	9.70838	8.71256
gene-LOC116187902	19.9618	22.128	21.9359	26.7883	27.9635	24.4625	23.9769	19.0864	21.0592
gene-LOC116187903	0.231802	0.403702	0.329851	0.41444	0.585749	0.332191	0.224314	0.255248	0.266286
gene-LOC116187904	0.0210972	0.124006	0.0395401	0.0492792	0.0702151	0.0302341	0.145913	0.171066	0.199155
gene-LOC116187905	2.09429	2.0795	2.27335	3.77773	2.71236	2.79758	1.99535	2.01062	1.96803
gene-LOC116187906	0.0359142	0.0527744	0.0448731	0.018642	0.0498035	0.04289	0.0551977	0.0647131	0.0484321
gene-LOC116187907	75.3255	75.0237	83.7945	79.276	93.6216	79.3683	75.2327	76.821	66.9973
gene-LOC116187908	0.699715	0.923893	0.874262	0.663236	1.19813	0.581304	0.685772	0.520767	0.492314
gene-LOC116187909	8.06134	10.3748	8.90076	7.76463	8.17796	8.5666	9.38616	8.68039	10.3092
gene-LOC116187910	0.0206268	0.0202068	0.115975	0.0321202	0.205948	0.0295598	0.253616	0.111501	0.0834488
gene-LOC116187911	18.1937	16.9298	16.5451	11.2524	15.7606	10.0874	11.8248	15.2959	14.1598
gene-LOC116187912	0.452991	0.564796	0.588503	0.881752	0.908004	0.693435	0.553809	0.514785	0.583115
gene-LOC116187917	95.0817	96.493	103.325	100.045	144.941	108.486	98.5706	119.032	92.1163
gene-LOC116187918	1369.48	1053.3	1065.05	765.733	637.86	598.959	1066.49	1234.83	1365.62
gene-LOC116187919	73.8055	77.9287	74.2948	48.8538	55.7461	53.3419	58.5967	73.0815	58.6571
gene-LOC116187921	0.886293	1.07468	0.969927	0.704548	0.990119	0.888203	1.15261	0.94647	1.18685
gene-LOC116187922	24.6786	31.6782	27.1156	38.9439	48.6717	32.8722	34.6508	29.3343	32.2332
gene-LOC116187923	64.4621	53.1049	42.214	31.0828	32.8684	29.8258	38.6811	35.315	33.7883
gene-LOC116187925	26.2957	27.659	28.5702	26.1998	30.537	27.2041	25.2883	25.0407	23.6531
gene-LOC116187926	21.1699	22.3602	21.5385	20.0797	20.4071	19.0983	21.2178	17.3991	18.3752
gene-LOC116187927	44.8608	51.3565	49.567	47.6224	53.6586	44.0288	45.9653	44.1066	54.3818
gene-LOC116187929	29.0168	28.2476	24.0911	16.6845	20.7086	20.0958	22.0652	21.4116	18.0509
gene-LOC116187930	24.3258	25.3451	27.7756	27.0466	24.4408	33.4069	23.7986	25.3004	18.5361
gene-LOC116187931	19.4448	18.5975	21.0886	15.7855	16.4702	16.8516	22.2652	22.3175	21.0772
gene-LOC116187932	5.33098	6.49331	7.59789	2.46203	3.47427	3.25342	4.23687	3.45151	3.85424
gene-LOC116187933	0.148752	0.062453	0.0796539	0.0661823	0.353623	0.243627	0.0326603	0.201025	0.229257
gene-LOC116187934	29.8039	25.8075	26.1954	22.4586	29.5296	23.5158	26.1676	28.8885	25.455
gene-LOC116187935	81.9304	82.0919	86.6745	80.3828	89.9755	75.7305	110.252	104.763	95.7888
gene-LOC116187936	28.8444	31.9279	27.5602	16.2284	16.173	20.0809	25.7053	26.2684	24.16
gene-LOC116187937	8.31671	9.36949	9.46355	10.7615	10.7752	12.4009	11.1692	8.91115	8.8389
gene-LOC116187938	6.54944	6.41609	6.79435	8.07533	8.4218	7.61055	7.40932	7.24171	6.1256
gene-LOC116187939	85.1957	76.0881	81.0175	78.0537	76.6717	80.811	76.5089	81.162	72.3864
gene-LOC116187940	13.4216	15.7575	16.1546	17.7457	13.2423	20.2405	14.9346	9.65257	9.56686
gene-LOC116187941	9.49572	11.4844	12.9431	11.4345	9.16886	12.2947	9.5821	8.65589	8.27828
gene-LOC116187942	25.6096	25.664	27.4907	50.4495	41.5091	49.0666	26.8822	23.982	23.0787
gene-LOC116187943	11.8669	12.1389	13.2641	16.5497	15.0287	16.0842	12.4887	10.8524	9.89754
gene-LOC116187944	23.0685	19.887	19.1804	19.2022	14.727	20.9174	24.7538	31.4017	26.8669
gene-LOC116187945	1.72925	1.61525	1.46972	11.8984	8.56592	8.12605	3.33763	5.70645	3.63356
gene-LOC116187946	126.17	107.495	104.922	149.339	109.486	147.426	189.338	199.439	190.36
gene-LOC116187947	45.4688	40.8077	39.492	41.4291	44.7495	40.9616	43.9519	47.2476	45.3305
gene-LOC116187948	0.656761	0.68776	0.827666	1.26957	0.979845	1.26574	0.870169	0.918158	1.06892
gene-LOC116187949	5.95432	7.48008	5.87514	11.0175	10.8702	10.1141	8.47849	11.1708	7.76993
gene-LOC116187950	49.2884	48.4835	51.2925	32.4426	34.0906	35.587	35.1821	36.7699	36.8485
gene-LOC116187951	3.41778	3.99623	3.94664	8.51551	8.8431	7.83673	4.64288	5.06581	3.77645
gene-LOC116187952	11.4831	11.1303	12.3549	16.6989	15.5196	18.8942	13.1665	16.6679	12.8637
gene-LOC116187953	55.4397	57.8879	58.8867	71.5085	67.1165	67.5261	66.7433	66.6348	62.5282
gene-LOC116187955	2.83252	2.39001	3.13869	5.37669	2.37397	3.88145	3.87674	2.01174	2.62088
gene-LOC116187956	61.6302	61.9272	69.1395	46.0266	30.0819	43.2391	42.5058	58.8076	53.3803
gene-LOC116187957	6.04671	4.9796	6.38871	4.12653	1.96434	3.31427	6.4054	6.25078	6.27004
gene-LOC116187958	39.4556	43.9573	43.5378	49.3026	53.352	50.8991	45.2401	43.8541	42.1708
gene-LOC116187959	64.7297	66.8691	67.0837	86.4554	73.6248	88.3633	72.1444	92.5947	74.6775
gene-LOC116187961	23.9344	26.2525	23.5021	12.1811	14.0956	12.6573	15.8215	14.5839	14.4311
gene-LOC116187962	9.6983	9.88311	10.5509	6.22469	8.69498	6.81966	9.1862	8.23168	8.36829
gene-LOC116187963	0.186561	0.237591	0.104894	4.06719	3.19766	2.21906	1.0609	2.06738	2.91841
gene-LOC116187964	0.0320012	0.0104499	0.00999601	0	0	0.0305736	0	0.0432468	0.0287702
gene-LOC116187965	3.01178	3.47113	4.00223	2.89675	2.90603	3.22803	3.96763	3.50581	4.19807
gene-LOC116187966	91.5741	85.4366	82.7855	68.3531	81.3395	60.4241	72.5352	78.8746	72.9502
gene-LOC116187967	40.718	37.6396	42.9607	43.9703	39.1189	47.9264	46.5076	33.351	39.7188
gene-LOC116187968	41.4178	43.7818	44.514	36.8893	41.1686	46.652	43.6718	43.075	42.4424
gene-LOC116187969	0.565869	0.776087	0.643395	1.76823	1.27437	1.59484	1.08423	1.21336	0.834327
gene-LOC116187970	0.134593	0.0188361	0.00900899	0.0299413	0	0	0.147757	0.0909452	0
gene-LOC116187971	5.21008	4.67213	5.95893	5.80405	6.44693	6.35607	5.72847	5.50639	5.49474
gene-LOC116187972	7.15766	7.14635	9.08603	3.02686	0.494704	2.94945	1.89791	1.79243	3.57728
gene-LOC116187973	0.391258	0.596232	1.03883	0.20309	0.0723428	0.373803	0.0334076	0.029375	0.20519
gene-LOC116187974	1.69284	1.82702	1.53257	1.20636	0.907179	0.452302	1.58753	1.93875	2.08942
gene-LOC116187975	33.2107	33.2363	37.2084	33.945	32.8883	30.7492	32.9025	37.4011	33.6117
gene-LOC116187976	24.7889	25.2663	24.112	24.9774	25.3773	23.3783	21.2906	26.7672	24.867
gene-LOC116187977	5.97959	7.09578	5.8842	3.89499	4.72596	3.69654	4.54506	4.10206	4.79611
gene-LOC116187978	0.0579045	0	0.0271309	0	0.0481789	0.0414909	0.0444976	0.0782527	0.195218
gene-LOC116187979	98.9417	87.7337	92.0256	78.7057	93.3487	72.2305	78.0591	94.8563	94.1817
gene-LOC116187980	0.070016	0	0.0164028	0.0545147	0	0.0501693	0.134512	0.0236551	0.023605
gene-LOC116187981	0.0431794	0.0423002	0.202315	0.134479	0.071854	0.618796	0.265455	0.291765	0.232919
gene-LOC116187985	16.4921	16.0448	18.7289	16.8874	15.0142	16.7727	18.8553	17.5797	18.6036
gene-LOC116187986	32.3805	34.6606	38.4205	36.2031	30.1595	35.9881	37.794	33.169	35.034
gene-LOC116187987	14.5352	13.875	14.0689	7.77642	8.04492	7.94835	11.5454	10.6543	10.8467
gene-LOC116187988	4.39706	4.56543	4.61383	4.57584	3.83613	5.09818	4.15539	4.20187	4.5384
gene-LOC116187989	125.431	107.823	122.126	126.253	147.049	138.603	134.288	155.541	124.705
gene-LOC116187990	2.25928	3.16184	3.02451	2.71402	1.66498	2.63644	2.43066	3.96919	2.56799
gene-LOC116187991	14.2082	13.6216	15.5894	9.36558	10.5134	10.9517	11.9998	12.6764	10.6778
gene-LOC116187992	28.4994	27.0741	28.2893	21.1544	24.3406	22.3008	27.2862	28.5093	22.3909
gene-LOC116187994	8.77369	8.90799	9.68849	23.6606	24.9301	27.7714	18.0831	17.8428	16.9005
gene-LOC116187995	20.1919	20.3753	23.1339	33.8936	26.5144	28.8923	22.3701	19.6142	20.7102
gene-LOC116187996	0.904895	0.956455	1.02649	0.889964	0.911417	1.09203	0.585584	0.54708	0.674375
gene-LOC116187997	0	0.00738893	0	0.0117452	0.037654	0	0	0.010193	0.0203429
gene-LOC116187998	5.33198	6.79279	6.40813	5.54774	4.97357	7.67542	5.7695	6.85025	6.28761
gene-LOC116187999	10.6485	12.8037	12.1744	24.7716	22.8758	29.4758	15.4858	15.8331	13.693
gene-LOC116188000	92.6514	82.9394	68.5317	76.5285	73.8243	84.0163	81.5996	110.456	89.599
gene-LOC116188001	11.0319	12.1357	14.1845	8.1614	13.0518	7.98356	10.3647	8.61824	7.11725
gene-LOC116188002	1.9485	2.07664	1.78579	2.28401	1.88847	2.194	1.72772	1.41789	1.58815
gene-LOC116188003	0.0813235	0.111535	0.10669	0	0.0541316	0.0699259	0.22498	0	0.0877352
gene-LOC116188004	2.89104	2.54038	2.23301	3.08315	2.97403	5.14748	2.77371	8.52432	5.17466
gene-LOC116188005	4.83418	4.83191	5.55719	3.18436	3.81126	3.27047	4.75206	3.44887	4.40125
gene-LOC116188006	17.0595	19.4361	19.2966	17.9515	19.5623	19.5978	19.193	13.3191	16.0932
gene-LOC116188007	11.0375	10.6581	11.4449	12.5424	13.3156	13.6298	12.9454	15.4853	12.8969
gene-LOC116188008	0.376586	0.245946	0.470527	1.27058	1.14889	0.269839	0.964645	0.593742	0.423205
gene-LOC116188009	12.0735	12.7828	10.7353	10.8555	11.0867	11.5504	12.2625	11.9901	10.7595
gene-LOC116188010	6.18228	7.71655	7.74899	6.32848	5.71836	6.38619	7.37953	6.36153	6.53851
gene-LOC116188011	1.47423	1.05814	1.39517	1.36377	0.655817	1.17139	1.39088	1.81476	1.69282
gene-LOC116188012	36.0984	34.9388	33.0462	24.718	24.1948	23.2017	29.5471	29.9462	32.9859
gene-LOC116188013	0.271763	0.244044	0.551777	1.79856	1.13059	3.57004	0.556908	1.07118	1.55757
gene-LOC116188014	72.8869	74.3691	82.2837	43.7473	47.2173	46.4334	49.6064	42.9435	39.5272
gene-LOC116188015	45.8936	41.7718	45.9351	55.5328	65.2571	55.7689	56.2572	64.5668	50.8629
gene-LOC116188016	25.0333	24.1689	21.3773	18.0438	21.2907	14.3914	19.0703	18.7257	16.6678
gene-LOC116188017	146.952	140.731	148.735	156.179	173.582	163.582	159.844	159.793	138.655
gene-LOC116188018	16.5605	18.0541	16.4752	18.0652	17.7501	18.3557	15.6647	15.7166	12.9499
gene-LOC116188019	54.1554	49.3229	44.9279	44.9209	44.1278	52.4455	45.5293	49.4365	50.5602
gene-LOC116188020	0.781067	0.255055	0.332696	0.737142	0.433253	0.339192	0.982184	1.08753	1.11715
gene-LOC116188021	0.13856	0	0.129843	0.575377	0.538008	0.264757	0.0709857	0.312085	0.186855
gene-LOC116188022	155.904	229.221	81.3758	14.0069	22.5691	15.3044	31.7648	16.5336	26.4298
gene-LOC116188023	35.9943	39.3928	46.0085	54.7767	50.6734	58.6167	43.5499	39.9704	38.2501
gene-LOC116188024	0	0.133164	0.0727887	0.99789	0.387774	0.278287	0.119381	0.0524855	0.28806
gene-LOC116188025	0	0	0	0	0	0	0	0	0
gene-LOC116188026	0	0.0236812	0	0	0	0	0	0	0
gene-LOC116188027	25.7257	26.0474	29.2747	22.2889	28.0477	24.3947	26.1994	23.8145	24.7988
gene-LOC116188028	34.7327	34.2475	38.4558	21.5169	15.8317	32.2454	30.1143	35.3567	32.2781
gene-LOC116188029	295.703	299.013	293.098	190.669	206.865	227.695	239.997	246.385	225.169
gene-LOC116188030	2.72501	2.03608	2.20733	1.36652	1.38345	1.32378	1.77464	0.749005	0.871991
gene-LOC116188031	83.4954	75.8473	71.3868	103.887	117.606	103.226	91.0575	115.028	93.4247
gene-LOC116188032	56.5757	47.0165	47.9966	69.6289	66.0391	61.572	76.7035	103.051	84.5514
gene-LOC116188033	62.4084	53.0569	57.7065	68.7266	72.6168	75.6736	77.6178	83.485	75.006
gene-LOC116188034	9.66622	9.5903	11.8526	9.73596	10.1304	9.22516	11.1264	8.56045	10.7611
gene-LOC116188035	11.3994	14.9467	16.3685	14.7926	16.1628	16.0306	15.7919	13.8594	14.5622
gene-LOC116188036	63.642	61.2925	57.5029	48.0047	57.1847	46.6863	47.5478	55.999	53.1025
gene-LOC116188037	14.4847	15.4765	14.4922	8.5844	11.1437	10.6837	13.0501	12.5748	12.4983
gene-LOC116188038	96.3727	89.6622	90.5891	147.332	173.169	132.25	101.673	118.968	101.407
gene-LOC116188039	0.392277	0.365076	0.422739	0.244343	0.195834	0.337299	0.391887	0.238557	0.396754
gene-LOC116188040	14.0023	8.67003	7.40487	5.41421	5.47021	5.84328	9.71585	10.3798	10.1874
gene-LOC116188041	133.953	122.121	145.168	94.7137	134.158	101.339	137.137	97.2367	139.903
gene-LOC116188042	14.0338	11.864	8.41742	4.21275	6.99901	7.66302	8.41323	13.8528	8.00908
gene-LOC116188043	29.1749	27.4647	19.6715	14.3015	9.99717	15.685	22.1281	27.2492	23.0476
gene-LOC116188044	1.54961	3.10513	1.84816	2.08401	1.75819	1.81695	2.27339	1.7134	1.99474
gene-LOC116188045	255.683	226.247	187.049	250.326	227.014	243.479	265.33	352.163	309.691
gene-LOC116188047	3.50786	3.57253	6.1838	7.62581	7.10886	8.26227	6.45893	9.29336	6.32298
gene-LOC116188048	28.2139	32.086	30.8886	32.511	34.5333	29.9195	27.068	21.2655	22.2934
gene-LOC116188049	13.0733	13.7053	11.4587	5.3027	4.33914	7.26884	7.2832	9.38081	9.939
gene-LOC116188050	108.899	105.436	84.5497	26.5593	12.5707	31.2618	67.1993	79.9722	73.4281
gene-LOC116188051	1.34486	1.25813	1.36244	0.999944	1.41132	1.02442	1.60142	1.88295	1.55219
gene-LOC116188052	11.5483	11.5726	9.35735	6.22807	8.9034	7.43972	8.1824	7.51686	5.92933
gene-LOC116188053	19.0261	17.125	17.9687	21.0176	19.1453	19.1822	21.1445	26.6429	22.2434
gene-LOC116188054	84.7804	95.1889	57.2677	36.6798	53.0648	34.6497	54.3686	42.6728	43.9587
gene-LOC116188055	10.6502	11.7629	11.7262	13.8265	11.7897	12.2958	9.51009	12.7142	11.3844
gene-LOC116188056	16.4047	15.1431	12.9246	15.5085	12.6053	19.1115	15.6748	17.5136	17.2304
gene-LOC116188057	0.944387	1.35568	1.58595	1.00467	0.70019	1.95638	2.19874	1.07408	1.96707
gene-LOC116188059	14.7368	15.2699	13.3132	12.31	12.4356	12.4876	14.2925	12.6992	15.4361
gene-LOC116188060	4.88795	5.21745	5.61304	4.46574	4.1375	4.59565	4.38588	4.33375	4.95326
gene-LOC116188061	2.79876	2.31448	2.37291	2.03762	2.56054	2.51763	2.62559	2.63613	2.90831
gene-LOC116188062	7.05275	6.46198	7.39227	8.58985	8.76214	8.40267	7.065	5.91679	6.48517
gene-LOC116188063	22.3505	29.2635	26.5952	21.5104	16.906	27.5215	21.9103	19.1105	16.1532
gene-LOC116188064	48.9242	48.6354	47.1184	31.3465	34.1227	36.8773	41.2808	47.7726	40.9726
gene-LOC116188065	0.399896	0.0979385	0.180678	0.10008	0.0831825	0.0818691	0.186579	0.067553	0.0770401
gene-LOC116188066	0.370629	0.504282	0.530617	0.400797	0.685286	0.575404	0.696217	0.500872	0.777487
gene-LOC116188067	6.23992	6.4237	6.44202	6.423	6.27717	7.2751	7.20629	5.76472	4.42136
gene-LOC116188068	14.8771	15.4225	14.9677	10.7386	11.059	10.8096	12.1221	13.0838	12.1276
gene-LOC116188069	22.6649	26.6206	26.0661	36.8149	32.8181	34.3789	27.9457	26.037	25.603
gene-LOC116188070	5.93887	6.42637	7.22029	2.50846	2.68062	3.97731	4.35502	3.88178	4.58024
gene-LOC116188071	0.474973	0.336052	0.296729	1.10945	0.219554	0.718491	0.527223	0.106981	0.498187
gene-LOC116188073	0.256063	0.30366	0.202067	0.35677	0.246695	0.251077	0.248559	0.236768	0.218093
gene-LOC116188074	18.797	19.1915	16.2516	26.3884	24.4224	26.1482	20.5243	21.5609	17.8303
gene-LOC116188077	2.89454	2.67675	3.38106	3.43421	2.53656	2.76541	2.41751	2.14761	3.03965
gene-LOC116188078	50.0302	51.107	55.495	63.0598	59.4243	60.631	51.3456	51.7373	48.8412
gene-LOC116188079	0	0	0	0	0	0	0	0	0
gene-LOC116188080	9.69966	10.677	11.6453	8.2628	7.62902	8.62312	8.62821	8.3755	8.85868
gene-LOC116188081	53.2283	55.2636	56.5512	63.0557	70.3017	60.8269	56.0577	49.2769	53.762
gene-LOC116188082	23.1701	25.6457	24.2665	18.5309	17.4937	17.9972	19.4102	17.2586	17.5658
gene-LOC116188083	0.501765	0.467571	0.309643	0.304918	0.244384	0.683993	0.357375	0.215004	0.412595
gene-LOC116188084	9.65486	9.80367	11.5762	6.16588	6.45367	6.12135	9.87868	9.69413	10.4051
gene-LOC116188085	1.65859	2.29549	1.95769	1.54966	3.2768	1.62843	2.29965	1.78361	2.80777
gene-LOC116188086	168.74	176.686	159.498	197.243	174.37	232.679	181.269	212.534	195.082
gene-LOC116188087	263.213	273.541	260.952	197.225	225.245	210.23	236.284	207.814	208.41
gene-LOC116188088	75.4969	74.4337	76.7318	60.2701	62.4341	58.7245	63.9839	60.8045	61.1325
gene-LOC116188089	16.9689	15.2008	17.1362	12.3955	12.575	12.2167	14.1353	14.8277	12.0764
gene-LOC116188090	16.9018	17.1221	18.3223	12.8607	16.1085	14.7532	14.4644	15.7293	15.5924
gene-LOC116188091	19.9374	20.6534	21.6002	22.6806	22.2036	21.8531	20.2708	16.6502	19.3928
gene-LOC116188092	13.9718	15.081	14.7878	12.6903	12.0056	11.5914	13.9775	13.3476	13.1961
gene-LOC116188093	0.24779	0.261417	0.160755	0.890446	0.507498	0.628259	0.322246	0.309107	0.179931
gene-LOC116188094	21.6649	22.1961	18.8956	17.0757	30.6142	15.2636	19.1228	20.5438	16.0281
gene-LOC116188095	0	0	0	0.0920652	0.24596	0	0	0	0
gene-LOC116188096	13.9965	13.2176	14.176	20.9678	22.9738	17.1676	14.0339	14.9184	16.0998
gene-LOC116188097	0.00992321	0.106933	0.0743916	0.092715	0.0825652	0.0426623	0.0305026	0.0536413	0.0535279
gene-LOC116188098	0.054493	0	0.0510649	0	0	0.156186	0	0	0
gene-LOC116188099	0.0508654	0	0.0476655	0.039604	0.126966	0.182236	0.117265	0.03437	0.0342973
gene-LOC116188100	1.36173	2.18978	2.45582	5.72134	6.66982	4.3816	4.46219	4.40967	3.60343
gene-LOC116188101	11.289	11.8269	12.0194	11.2188	12.1142	9.33097	9.59019	9.16583	10.9148
gene-LOC116188102	26.7417	25.9884	24.46	27.6984	28.5857	29.6807	27.4782	34.4515	24.3566
gene-LOC116188103	4.92541	5.29561	5.60984	3.61755	2.78785	2.96106	4.15407	3.24511	3.79553
gene-LOC116188104	91.2086	80.5027	77.832	71.0682	75.4663	67.4919	80.7176	101.526	93.4952
gene-LOC116188105	18.4029	15.3806	17.2452	15.2506	8.09066	15.1529	20.469	24.7569	23.3707
gene-LOC116188106	15.5482	13.0612	16.7583	17.4051	13.684	18.0199	20.154	19.3936	19.0296
gene-LOC116188107	7.50387	8.49672	9.29203	7.32215	7.25709	7.73938	8.02563	6.0362	6.8229
gene-LOC116188108	1.02584	1.11567	0.904277	1.44853	1.08501	1.0839	0.921936	0.822399	0.973067
gene-LOC116188109	32.5352	30.7759	30.5176	24.7508	22.1534	21.8864	20.7475	29.4244	26.5098
gene-LOC116188110	28.2227	23.3075	27.6335	35.4256	28.563	38.0443	25.5794	31.1966	24.1514
gene-LOC116188111	36.3784	37.8475	36.3958	22.6084	19.6556	29.5637	31.6431	41.6243	33.1848
gene-LOC116188112	2.15294	2.10911	2.22863	1.28645	1.58304	1.86555	3.11655	2.57119	2.66703
gene-LOC116188114	107.233	100.165	116.754	104.281	134.04	104.063	110.739	102.139	109.183
gene-LOC116188115	1.96753	2.22059	2.66792	2.08257	2.95728	2.03351	2.36203	1.56228	2.0175
gene-LOC116188116	0.933133	1.87905	1.6517	1.42617	1.00645	1.06485	1.35449	1.02752	1.25838
gene-LOC116188117	3.09944	10.0798	9.32586	2.19982	2.17536	6.37556	0.939762	0.370421	1.27952
gene-LOC116188118	14.6315	22.2144	23.324	61.9632	34.0064	49.1707	16.5131	21.8162	19.4765
gene-LOC116188119	22.9457	23.1006	21.454	37.4417	35.4991	39.3761	30.5182	31.6817	29.1846
gene-LOC116188120	1.41247	1.84495	1.80318	8.47928	3.13396	7.39268	1.54163	2.71109	2.18085
gene-LOC116188121	0.0236051	0	0.0442403	0.0918952	0.0589213	0.0507421	0	0.0159501	0.0477491
gene-LOC116188122	2.10271	2.64574	2.38621	1.86248	1.41247	2.1287	2.69804	2.4245	2.21126
gene-LOC116188123	5.7496	5.58156	4.80279	4.94256	4.5025	7.04658	4.27843	6.39888	4.80655
gene-LOC116188124	47.3047	46.3776	51.5908	43.0656	44.7989	49.6331	53.2863	59.4115	49.9249
gene-LOC116188125	0	0.0578858	0.0830574	0.0306712	0	0.0423396	0.0151359	0.0266178	0.0531229
gene-LOC116188126	0.557273	0.487435	1.11903	0.12397	0.529913	0.484875	0.30589	0.726208	0.590474
gene-LOC116188127	1.08723	0.869118	1.26335	0.514686	0.246057	0.398871	0.227256	0.446666	0.633393
gene-LOC116188128	0.53637	0.762417	1.14323	0.458563	0.122509	0.346652	0.113148	0.312683	0.283656
gene-LOC116188129	0	0	0	0.0274212	0	0	0	0.0237973	0.0712409
gene-LOC116188130	0.0660884	0.151067	0.196114	0.61748	0.513224	0.363055	0.15236	0.0446563	0.118832
gene-LOC116188131	0.0400547	0.0196196	0.0375349	0.0935603	0	0.0287008	0	0.0811955	0
gene-LOC116188132	0.127656	0.111162	0.0265834	0.044175	0.14162	0.0406537	0.370598	0.172516	0.114767
gene-LOC116188133	3.45261	3.3403	3.15503	3.43958	3.42585	3.47273	4.18582	4.26017	3.44141
gene-LOC116188134	0	0	0	0	0	0	0	0.04125	0
gene-LOC116188138	25.4556	26.5805	24.5687	20.97	23.1546	22.071	22.44	23.93	23.2111
gene-LOC116188139	4.69246	5.5163	5.44692	5.31142	5.50803	5.72682	4.83901	5.04587	5.72924
gene-LOC116188140	0.74453	0.790152	0.813974	2.12554	0.619479	4.00115	2.05019	2.26387	2.97028
gene-LOC116188141	8.57004	9.95422	8.44883	17.2119	18.9348	11.6424	14.2646	13.683	12.4837
gene-LOC116188145	23.8837	27.9937	28.8434	24.8785	27.0571	25.0401	28.0513	20.4291	23.6449
gene-LOC116188146	8.96908	11.5347	12.3608	6.74183	5.58857	8.63982	8.91353	5.28581	8.43941
gene-LOC116188147	15.6199	16.322	15.7456	10.9906	12.9215	12.1595	15.1351	15.0629	14.0082
gene-LOC116188148	14.8382	19.9326	21.9869	29.2293	14.7535	18.5532	14.5954	18.2979	18.0341
gene-LOC116188149	1.12597	1.2977	2.2551	5.22574	2.20437	1.89837	1.18763	1.99903	1.39934
gene-LOC116188151	0.255585	0.701067	0.699358	1.40096	1.32698	0.937661	0.392816	0.718432	0.496324
gene-LOC116188152	20.3998	22.1991	22.3446	23.8041	27.0501	21.9067	22.1706	27.714	23.518
gene-LOC116188153	8.26632	9.59267	9.87198	9.11375	8.6377	8.56081	10.0745	8.18203	9.40576
gene-LOC116188154	0.0847757	0.132879	0.174774	0.0792081	0.0282148	0.194385	0.104236	0.0458267	0.0457298
gene-LOC116188155	6.47775	6.30724	6.41499	5.76996	6.69073	5.59248	5.59386	5.77095	4.92594
gene-LOC116188156	11.0691	10.3976	10.781	11.4091	12.1921	10.2726	10.3171	10.2224	11.4826
gene-LOC116188157	5.04843	4.73178	4.75641	7.28779	6.19858	6.41357	5.91369	5.31049	5.42806
gene-LOC116188158	7.73953	9.05932	8.67251	3.87704	5.44526	4.02674	6.75661	4.47981	6.59038
gene-LOC116188159	508.988	420.513	509.279	488.27	476.185	541.799	538.436	524.328	657.445
gene-LOC116188160	6.45224	7.81923	7.47012	5.18936	5.39382	5.48699	5.09066	5.02371	5.77802
gene-LOC116188161	7.12959	9.52906	9.45127	7.98821	11.7195	7.78757	6.28063	7.68157	7.69463
gene-LOC116188162	0.441188	0.555693	0.255935	0.261723	0.209764	0.0903227	0.548919	0.141959	0.33998
gene-LOC116188163	2.77622	3.13022	2.82246	12.5208	11.201	10.622	9.78159	12.8128	8.86522
gene-LOC116188164	1.044	1.11744	1.35878	2.22785	2.8955	1.57926	1.01028	0.992837	1.04288
gene-LOC116188165	72.4184	81.3999	78.6116	68.6022	76.1891	71.063	76.6086	59.0219	64.7372
gene-LOC116188166	197	215.622	221.121	167.222	178.863	177.144	164.943	209.789	180.364
gene-LOC116188167	34.5934	41.4615	46.2545	58.1333	46.453	60.1393	44.999	46.3595	44.4229
gene-LOC116188168	92.6033	103.83	106.417	90.3164	96.9205	88.7049	100.953	91.1735	102.736
gene-LOC116188169	40.7717	38.3547	43.0471	38.9793	37.0262	48.4428	46.5043	39.6104	37.2597
gene-LOC116188170	25.5444	20.9602	24.1211	20.4485	20.8735	20.691	24.8513	29.9299	24.8888
gene-LOC116188172	63.158	70.6644	63.7752	101.81	94.1242	90.3099	78.3816	89.679	71.8888
gene-LOC116188173	5.33941	6.2588	6.33202	3.95659	5.60687	5.48819	3.98996	5.32471	4.99067
gene-LOC116188175	0	0.0259867	0	0.0826155	0	0.0380151	0	0.215092	0
gene-LOC116188176	17.965	17.7807	19.9588	19.4833	19.8959	22	20.2734	21.2468	18.177
gene-LOC116188177	20.3203	20.4589	19.6878	16.8784	19.4616	18.1368	19.6758	21.1955	20.4466
gene-LOC116188178	3.15682	3.43961	3.43392	3.23604	2.45501	2.44765	3.2508	2.75121	2.77391
gene-LOC116188179	12.4954	15.1935	13.9105	12.3261	11.9227	12.0046	12.9569	11.4074	12.0775
gene-LOC116188180	7.76222	7.8605	5.59845	14.8716	13.3161	12.7175	9.41666	9.47336	9.14458
gene-LOC116188181	9.11516	9.56927	9.40964	6.87921	4.0693	9.41513	8.53057	6.77148	9.11138
gene-LOC116188182	7.32417	7.76916	8.25607	10.5543	9.58185	11.8046	9.52573	8.22278	8.9064
gene-LOC116188183	33.3375	33.2806	30.6455	35.6622	31.5128	33.5502	30.992	33.3818	32.5534
gene-LOC116188184	0.166421	0.163032	0.249522	2.15096	1.63393	2.62344	0.66502	0.832139	0.426411
gene-LOC116188185	0	0	0	0.0373348	0	0	0.0736973	0	0
gene-LOC116188186	31.2116	30.8498	31.7232	32.9029	30.8083	32.7186	28.1029	30.2362	28.9736
gene-LOC116188187	2.16552	2.06703	1.60001	1.81578	1.0626	1.39253	1.7708	2.68263	1.85328
gene-LOC116188188	7.57356	6.92747	7.64606	8.27507	9.46968	10.8535	7.00975	9.33024	7.67411
gene-LOC116188189	0	0	0	0	0	0	0	0	0
gene-LOC116188190	0.0660263	0.064682	0.0824969	0.0514084	0	0.0157702	0.084565	0.267686	0.1484
gene-LOC116188191	13.5247	11.4908	11.5461	16.2006	18.6704	17.1895	13.795	13.8115	13.2871
gene-LOC116188192	73.4531	70.9978	72.0725	79.5966	68.2891	67.5686	80.1617	65.6304	70.9586
gene-LOC116188193	12.0233	13.7906	13.6987	9.81383	12.5882	9.92179	12.8275	10.5479	11.4849
gene-LOC116188194	16.0136	16.0768	17.2187	14.0882	18.3618	14.9251	14.803	15.5593	13.4142
gene-LOC116188195	31.4998	34.6114	31.8011	28.2342	27.8206	26.4462	27.5483	23.2764	28.5987
gene-LOC116188196	266.419	233.576	268.214	233.921	251.686	253.715	279.946	309.255	281.483
gene-LOC116188197	1.305	2.24436	1.92947	3.02566	1.97859	1.99485	1.11428	1.41087	1.25146
gene-LOC116188199	20.1371	20.4287	24.8748	17.1682	18.5033	19.0812	26.4742	20.5534	26.9653
gene-LOC116188200	117.6	98.5487	95.4575	107.806	118.076	97.1759	102.97	120.275	97.0566
gene-LOC116188201	10.5877	9.89467	9.54103	5.86121	6.53385	5.16118	8.69815	9.69749	8.72754
gene-LOC116188202	17.4348	16.1356	16.9401	13.8416	15.5044	15.3473	15.7353	17.0199	19.7279
gene-LOC116188203	245.46	253.191	257.349	204.468	204.879	214.969	246.169	291.56	256.677
gene-LOC116188204	11.1813	13.6487	11.3081	19.6335	21.4	15.0215	16.0097	15.0476	13.2174
gene-LOC116188207	26.0709	22.2646	22.8911	17.2304	23.7092	19.463	19.5843	22.2979	20.6857
gene-LOC116188208	38.0662	36.4497	38.5164	34.192	40.7094	32.4951	33.9819	28.242	28.8805
gene-LOC116188209	19.7595	19.1519	19.4423	18.8348	13.6508	16.7757	13.8041	18.1258	16.7955
gene-LOC116188210	2.14893	2.15302	1.80016	3.01677	1.30036	2.96294	2.42703	2.26607	2.21737
gene-LOC116188211	39.1061	36.945	33.2633	31.1632	38.1497	33.6254	33.8721	46.7291	35.6559
gene-LOC116188212	6.45373	6.86946	7.51314	5.58537	4.58496	6.24289	5.07392	3.72347	3.96665
gene-LOC116188213	1.93173	3.20784	2.14134	0.733683	1.52887	1.24912	1.52067	1.5918	1.84259
gene-LOC116188214	0.0806147	0	0.0755433	0.188301	0	0	0.0619497	0	0
gene-LOC116188215	0.294619	0.28862	0.179455	0.298209	0.171594	0.464434	0.611292	0.656949	0.675425
gene-LOC116188216	6.05102	4.59477	5.67035	10.9105	14.5982	12.9867	5.6067	7.70789	5.73941
gene-LOC116188217	7.11812	7.44289	7.81084	7.09286	7.91721	7.26744	7.08553	8.74726	6.63983
gene-LOC116188219	7.78707	6.43223	5.19096	5.15359	4.74157	5.75729	5.60329	8.20357	7.68502
gene-LOC116188220	4.69026	3.43189	4.20528	5.09457	4.67335	5.80873	4.89474	4.26477	4.60714
gene-LOC116188221	22.733	25.1815	23.0028	39.1464	30.2508	36.9294	25.8434	22.7587	22.4329
gene-LOC116188222	0.858923	0.420717	0.910794	0.387177	0.150455	0.388707	0.590574	0.183277	0.396261
gene-LOC116188223	17.9323	18.4398	17.8022	17.2793	22.3967	20.0647	20.2985	23.8413	24.1304
gene-LOC116188224	0.58176	0.712394	0.772313	1.05691	1.69417	1.18109	0.670595	1.31033	1.1768
gene-LOC116188225	38.612	36.818	38.9897	43.2752	40.2641	42.681	33.1646	35.5146	33.2794
gene-LOC116188226	2.88183	2.72233	2.41119	2.28387	1.24172	3.1343	2.68914	2.99044	3.50461
gene-LOC116188227	0	0	0	0	0	0	0	0	0
gene-LOC116188229	31.174	31.0295	31.999	25.3036	26.1585	23.7085	27.0553	29.3589	23.5407
gene-LOC116188230	19.7708	16.9887	16.686	20.052	18.2482	16.6108	17.7048	19.7914	17.0761
gene-LOC116188231	0.177941	0.220191	0.140418	0.145837	0.140262	0.147634	0.0287877	0.0253128	0.0884073
gene-LOC116188232	88.1421	82.6164	79.0961	74.8975	85.7721	77.7642	87.3576	102.597	79.4384
gene-LOC116188233	18.8402	17.4254	16.011	15.2511	16.0185	14.8443	17.0454	19.6677	17.3837
gene-LOC116188234	8.787	10.015	9.12379	5.83715	11.9895	9.20891	7.51942	6.31571	6.69625
gene-LOC116188235	37.4038	36.5395	33.5759	29.1091	29.2737	28.4177	30.1276	23.5606	27.0952
gene-LOC116188236	0.138067	0.212546	0.110899	0.0614285	0	0.113064	0.0606286	0.0533102	0
gene-LOC116188237	20.2569	22.3733	23.7783	23.3817	22.0601	23.2787	22.2803	19.2557	21.6168
gene-LOC116188238	69.1455	60.9433	74.909	37.3969	20.4402	40.6629	48.4164	53.5436	62.4337
gene-LOC116188239	7.6673	7.38583	7.42479	6.64233	7.47086	7.56467	6.63779	5.83655	6.83085
gene-LOC116188240	58.4829	53.2396	55.8139	60.9024	72.5237	60.4523	53.55	61.7315	51.2293
gene-LOC116188241	6.13071	7.64939	8.24877	4.61213	5.5146	4.54131	5.41156	4.0026	5.64206
gene-LOC116188242	2.85292	2.4371	2.48096	2.52339	3.11436	2.5185	3.64811	3.60872	3.47797
gene-LOC116188243	0.62541	0.88838	0.849795	1.55823	0.884623	1.56846	1.77824	2.19748	0.801227
gene-LOC116188244	26.7057	24.9771	34.637	22.978	22.9851	18.5464	26.5081	33.5405	37.2863
gene-LOC116188245	0.907436	0.7408	0.595245	0.235511	0.352345	0.476824	0.4184	0.367895	0.285536
gene-LOC116188246	0.0677226	0.0398062	0.0761546	0	0.0225392	0	0.083268	0.0732168	0.0913274
gene-LOC116188247	53.1629	51.0439	48.8859	36.6847	36.6239	35.3131	39.576	39.5147	46.8043
gene-LOC116188248	6.06293	10.8406	9.21756	5.51289	2.68105	3.73673	3.64913	5.32864	5.20302
gene-LOC116188249	10.2182	9.79805	10.8437	4.55228	5.45028	6.61385	7.69636	8.21226	7.62909
gene-LOC116188250	9.46872	9.88231	10.5348	14.9271	15.9238	15.2476	13.3443	12.2987	13.2654
gene-LOC116188251	18.1825	15.3444	16.8904	15.5594	13.6704	16.0807	19.6964	18.9636	24.1262
gene-LOC116188252	10.4768	13.4324	11.4012	8.72116	8.03423	11.0011	9.20123	8.48203	10.0267
gene-LOC116188253	3.41397	3.61306	4.25179	3.19527	2.42846	4.03061	3.00414	3.275	3.19651
gene-LOC116188254	24.7667	24.9583	25.2511	37.159	32.8045	30.6338	26.1043	23.8697	25.2344
gene-LOC116188255	12.0009	10.7484	10.7556	8.04015	6.41494	6.94931	8.90058	9.14628	9.52683
gene-LOC116188256	43.8853	42.807	52.6597	67.4086	80.1938	66.5995	57.0633	50.8265	57.9948
gene-LOC116188257	27.632	27.8551	30.7427	38.6171	36.6392	34.1114	31.3345	22.5172	27.9823
gene-LOC116188258	21.0595	18.0373	19.0737	18.772	16.1886	17.0132	15.7823	14.719	15.5279
gene-LOC116188259	10.8904	9.5158	7.60461	12.172	10.9612	12.3345	10.3937	13.6493	11.5832
gene-LOC116188260	25.5712	27.3128	27.8921	37.9004	36.1167	30.3113	27.5435	22.6106	24.5114
gene-LOC116188261	19.6905	20.3603	18.5819	19.0997	18.1877	22.5994	23.3838	21.4755	25.5477
gene-LOC116188262	3.23609	3.81157	4.1193	7.60258	12.42	6.2996	7.73359	8.59489	5.49918
gene-LOC116188263	44.4492	43.2236	43.0106	42.1413	51.178	50.303	44.7534	53.6263	42.7977
gene-LOC116188266	317.112	267.535	234.756	146.745	82.9351	131.019	194.227	212.497	267.762
gene-LOC116188267	11.341	15.6078	16.8103	24.5256	17.6075	26.4922	8.03759	6.49213	7.13444
gene-LOC116188268	48.7162	47.8825	55.3691	70.227	57.8441	63.2865	44.0403	50.5991	44.0008
gene-LOC116188269	3.42081	3.51721	2.97457	1.77564	0.948751	2.23032	2.22617	3.04029	3.07542
gene-LOC116188270	10.507	12.3246	12.6428	12.7524	14.0201	13.7871	12.8988	9.44053	11.2191
gene-LOC116188271	0	0	0	0	0	0	0.0229775	0	0
gene-LOC116188272	0.947869	1.17954	1.24834	0.43882	1.23629	0.954533	1.29932	1.5233	0.829136
gene-LOC116188273	31.2329	27.1064	32.5246	18.8379	20.6432	23.3253	26.7734	30.081	25.1529
gene-LOC116188274	14.7087	13.0161	13.2463	12.2289	12.5384	13.2921	13.4724	13.5098	13.5671
gene-LOC116188275	20.305	19.7077	16.4098	16.3614	22.6533	16.3419	15.059	18.1715	16.2495
gene-LOC116188276	10.9758	10.4492	11.4963	12.0463	12.661	10.8252	9.48359	9.93773	8.56666
gene-LOC116188277	15.3719	17.8386	17.3991	18.7309	18.6615	17.6976	19.8902	17.0891	18.4172
gene-LOC116188278	0	0	0	0	0	0	0	0	0.050264
gene-LOC116188279	14.7867	14.6986	12.3374	8.18837	10.1649	8.41388	12.153	10.686	11.5165
gene-LOC116188280	2.52248	2.88479	2.6866	2.28414	2.12654	2.14984	2.30563	2.89832	2.68239
gene-LOC116188281	7.22827	7.66085	7.86286	4.47604	5.27563	5.69426	7.66611	7.82612	6.12794
gene-LOC116188282	7.81497	9.31381	9.7178	15.9418	17.5053	10.5179	10.3025	9.05889	12.1872
gene-LOC116188283	0	0	0	0	0	0	0	0	0
gene-LOC116188284	5.40467	4.76401	4.73364	4.60232	5.97628	5.51792	5.59203	5.56944	5.27184
gene-LOC116188285	2.44964	2.89258	3.60727	1.87324	1.38307	1.69258	1.68078	2.83755	2.18265
gene-LOC116188286	22.3094	22.6497	22.8252	24.9797	27.9751	25.4903	22.3517	20.6196	23.7273
gene-LOC116188287	8.39294	9.14454	6.92499	7.14044	6.37011	7.65671	6.63846	6.86072	5.99043
gene-LOC116188288	25.3266	27.6483	24.4476	24.4161	24.896	19.5051	17.2704	20.4536	20.146
gene-LOC116188289	147.697	158.751	168.582	121.473	140.336	141.135	130.279	123.178	108.157
gene-LOC116188290	33.9621	33.9161	30.9921	26.5713	28.5046	26.7664	29.3136	35.7024	26.1649
gene-LOC116188291	19.7731	20.7194	17.5436	14.2341	16.643	14.7986	15.4007	15.635	15.8598
gene-LOC116188292	0.449381	0.534567	0.421111	0.449858	0.961466	0.506	0.542668	0.477163	0.692587
gene-LOC116188293	13.2032	13.6233	13.736	10.7804	10.5115	11.8845	11.2363	9.83085	10.3823
gene-LOC116188294	20.8908	19.785	16.6474	20.1462	17.1075	21.6262	18.8163	19.9244	21.4279
gene-LOC116188295	0.820257	1.07476	0.662965	0.463025	0.085311	0.573054	0.52003	0.540396	0.649869
gene-LOC116188296	7.94867	7.89744	9.22613	4.76472	5.46751	6.05152	8.88477	7.96488	8.08507
gene-LOC116188297	5.98935	4.70936	5.19408	2.82254	2.49169	2.93637	3.87588	3.37253	4.46358
gene-LOC116188298	58.7364	60.429	70.2381	65.9506	57.151	64.1509	50.7758	46.9107	52.0078
gene-LOC116188299	15.7941	17.0952	19.3482	28.1922	29.8128	31.7129	23.8725	24.5057	20.0647
gene-LOC116188300	2.9896	3.74667	3.10439	2.22286	1.92723	2.85623	4.18087	2.54786	2.7604
gene-LOC116188301	9.29323	9.87661	9.04815	6.07404	7.23578	8.15572	8.6157	6.19307	6.43867
gene-LOC116188303	55.6975	65.5551	59.4839	46.1416	54.9303	52.6797	44.6357	52.8609	50.4084
gene-LOC116188304	4.01824	4.52462	4.54451	6.76068	6.14867	8.73697	4.25914	5.8672	4.60909
gene-LOC116188305	36.631	49.2039	38.4816	17.7949	24.929	16.4088	27.0737	20.1229	23.867
gene-LOC116188306	0	0	0	0	0	0	0	0	0
gene-LOC116188307	0.976711	1.55484	1.11866	0.359111	0.180592	0.466569	0.688022	0.678301	0.69516
gene-LOC116188308	14.554	14.2795	11.8005	10.6897	23.1806	9.9654	12.1263	17.1685	15.2085
gene-LOC116188309	44.8379	47.7652	47.1765	55.9673	62.3738	55.5458	57.4725	60.1778	45.3794
gene-LOC116188311	8.55057	8.02111	7.76985	7.80744	6.4461	6.57242	8.18366	8.0187	9.08494
gene-LOC116188312	0	0	0	0.0352433	0	0	0	0	0
gene-LOC116188313	6.89416	7.66735	7.29272	8.81671	10.5487	9.10032	7.6611	7.26144	5.92861
gene-LOC116188314	0.0469579	0.0230009	0.00733397	0.0974977	0.14326	0.0897261	0.0120285	0.074036	0.0316626
gene-LOC116188315	11.7553	13.5618	10.7159	13.5324	22.2522	13.0812	11.4408	13.0413	11.81
gene-LOC116188316	11.9429	12.1373	13.0851	12.0396	13.4322	15.4387	13.4192	12.3312	12.678
gene-LOC116188317	8.38339	9.10829	8.09295	6.11844	7.47704	5.12898	6.66657	7.8859	7.4233
gene-LOC116188318	48.3545	47.3445	52.4261	60.8862	72.6356	57.8212	71.5207	74.2705	69.7662
gene-LOC116188319	53.0956	50.1638	55.8196	25.5332	23.0391	26.0841	53.3701	51.5768	54.5287
gene-LOC116188320	0	0	0	0.433527	0	0.299228	0	0.376233	0.469296
gene-LOC116188322	28.7831	28.3779	30.542	33.3965	30.417	30.5395	33.4993	27.105	30.1927
gene-LOC116188323	46.075	51.4132	50.1641	34.5579	47.9759	33.3334	45.459	34.392	39.8631
gene-LOC116188324	6.51344	5.94741	6.14975	4.86088	4.37646	5.00177	4.24983	6.07859	6.91096
gene-LOC116188325	25.9399	26.6585	31.7443	31.126	18.3129	31.1124	18.2944	20.5881	22.2104
gene-LOC116188326	14.9011	18.0159	17.6233	12.5616	14.0363	11.0098	13.4066	11.4639	12.6483
gene-LOC116188328	71.653	72.8746	68.0417	57.0537	53.5657	52.219	65.3712	71.6098	78.6282
gene-LOC116188329	12.8987	14.6909	15.2468	9.64616	11.613	12.4731	12.5635	10.941	10.4156
gene-LOC116188330	34.2993	38.4992	34.9943	26.6912	21.0315	30.3013	32.6389	38.6727	33.3907
gene-LOC116188331	21.3427	21.2191	18.3643	21.4977	17.89	26.0946	20.2728	20.131	16.825
gene-LOC116188332	42.6825	43.3593	36.3193	68.3392	52.6468	71.9086	46.9569	56.189	45.005
gene-LOC116188333	36.4676	33.524	32.8032	28.9076	22.4936	30.36	34.8349	35.8595	37.7797
gene-LOC116188334	50.138	51.5166	44	50.6517	61.4646	39.4536	41.9362	47.1022	39.3064
gene-LOC116188335	0	0.0757866	0.024165	0	0	0	0	0	0.0347754
gene-LOC116188336	0.118026	0.0231245	0.0221201	0	0.117843	0	0	0.127601	0.0954982
gene-LOC116188337	21.3231	20.7578	18.6642	18.8698	16.934	19.4284	18.5726	20.8093	18.8693
gene-LOC116188338	13.1624	13.7269	12.3852	46.1456	44.8297	24.2781	17.3676	23.8474	14.8
gene-LOC116188339	17.678	19.3781	21.4165	29.7954	25.6876	28.8112	20.1377	20.0178	20.1936
gene-LOC116188340	124.993	121.094	125.888	191.103	280.124	171.154	152.197	191.287	134.83
gene-LOC116188341	48.4893	48.8142	46.1919	47.0568	47.9683	49.4486	50.1498	61.8361	45.7371
gene-LOC116188342	31.2182	27.6559	21.8514	30.3169	27.1593	28.9347	29.7989	37.5822	34.6366
gene-LOC116188343	74.185	73.1364	66.5501	90.4261	90.6509	75.175	63.597	64.4208	58.3646
gene-LOC116188344	8.47665	8.67259	7.16785	6.15085	8.05452	6.86455	6.78383	7.10034	6.74712
gene-LOC116188345	21.2791	20.8657	21.1168	33.9873	31.502	32.2356	20.8177	21.3419	19.249
gene-LOC116188346	13.3874	16.2624	12.8417	22.7801	14.6628	15.4877	9.27769	10.6249	11.7841
gene-LOC116188347	11.6056	12.0182	12.4271	5.53188	7.31428	7.74425	9.62414	9.19474	8.83021
gene-LOC116188348	33.7738	32.8791	34.0513	27.3664	32.4109	31.3203	30.6249	26.5354	22.9511
gene-LOC116188349	39.7201	74.3586	82.4091	90.1088	137.188	116.66	55.9416	69.3665	52.2641
gene-LOC116188350	36.0127	34.0088	36.4641	29.4258	34.8311	32.5473	30.2544	33.8545	29.8387
gene-LOC116188351	16.5062	16.0992	14.8572	8.62422	8.46316	7.93677	10.32	11.618	12.6186
gene-LOC116188352	45.8683	44.5334	45.6541	60.4233	60.0031	60.909	51.5964	44.0773	48.3191
gene-LOC116188353	27.2156	28.6269	25.1205	35.1482	33.6653	31.6543	26.4676	28.0176	25.6786
gene-LOC116188354	7.05389	8.34744	8.64978	8.57548	9.8395	7.49801	8.59154	6.69924	8.11174
gene-LOC116188355	27.005	24.6466	26.3924	37.9742	39.1992	38.0236	27.8899	30.5187	28.2155
gene-LOC116188357	1.11199	0.603561	0.957549	1.2402	1.45035	1.80893	1.15477	0.954456	0.891643
gene-LOC116188358	20.5796	18.1805	19.6785	11.2817	8.51784	15.1975	18.7194	14.2605	16.4958
gene-LOC116188359	0.169162	0.18413	0.0880665	0.146344	0.156388	0.134679	0.0577755	0.101603	0.0760411
gene-LOC116188360	0.602335	0.671061	0.409497	0.882787	0.687877	1.10015	0.363038	0.654394	0.637082
gene-LOC116188361	31.8084	32.2032	31.5408	24.1671	28.7951	26.4871	27.9284	31.5704	29.5167
gene-LOC116188362	5.6604	6.19146	6.30782	6.13436	6.71448	5.34393	6.05449	5.43995	5.85395
gene-LOC116188364	39.1493	36.5192	32.0287	23.22	25.8675	24.9306	32.474	33.2742	33.5662
gene-LOC116188365	29.0573	26.6193	25.4631	33.3451	29.1865	35.1639	26.6077	30.2355	28.1005
gene-LOC116188366	2.29984	3.41365	3.37423	2.20668	4.63893	2.16394	2.92773	4.42658	2.03631
gene-LOC116188367	77.0824	68.0193	80.5777	68.5992	65.8003	76.2296	72.7704	85.0854	63.6923
gene-LOC116188368	7.06398	7.47579	8.2463	8.83218	11.9266	6.65031	6.736	7.45589	11.4499
gene-LOC116188369	30.4736	31.655	32.2892	33.0651	38.1235	32.7845	33.9811	26.9303	31.2544
gene-LOC116188370	16.0054	16.021	16.6045	10.6299	11.3595	12.2387	14.0184	15.7415	13.6713
gene-LOC116188371	13.4067	13.4613	12.7146	8.58061	9.36134	10.2095	12.7388	10.7649	12.732
gene-LOC116188372	15.9357	16.0027	11.5781	55.6039	40.9345	37.4511	22.4777	29.3766	17.4809
gene-LOC116188373	0.826589	0.932984	0.3031	1.0913	1.13629	0.695291	1.04947	1.65131	1.81744
gene-LOC116188374	0.141086	0.190043	0.0991577	0.164775	0.0586946	0.0252734	0.10842	0.166832	0.142696
gene-LOC116188375	6.46075	7.48914	7.44125	6.53346	7.2817	8.26281	7.21982	7.1136	6.85558
gene-LOC116188376	22.8039	20.1388	21.1883	22.3257	25.2649	22.8482	25.8034	25.9206	25.1328
gene-LOC116188377	85.1833	78.6451	79.0815	68.5417	81.3571	74.4819	74.9602	92.4591	87.987
gene-LOC116188378	3.1725	5.88868	9.75328	10.8772	7.50218	15.2346	3.97773	10.7184	13.7356
gene-LOC116188379	125.6	132.977	146.852	137.246	130.051	142.274	109.531	124.099	115.479
gene-LOC116188380	49.1701	51.4254	51.2158	53.9182	61.1848	62.9201	59.3365	58.5362	59.755
gene-LOC116188381	2.05625	2.4945	2.16651	1.75862	2.12752	1.90853	1.78484	1.67018	1.76722
gene-LOC116188382	9.97544	11.2201	11.3675	7.4409	9.1812	8.52442	9.5775	9.70292	9.54954
gene-LOC116188383	8.73957	8.6112	10.5128	3.50573	1.76794	3.40754	5.81217	5.33279	5.73085
gene-LOC116188384	25.651	27.7431	30.2893	27.1865	24.2764	27.2949	28.5281	23.1201	25.7754
gene-LOC116188385	0.848443	1.16119	0.748299	0.505166	0.228392	0.303972	0.383529	0.640744	0.740345
gene-LOC116188386	0.104919	0.0205567	0.098319	0.228734	0.244432	0.150358	0.129003	0.283578	0.169787
gene-LOC116188387	6.85532	7.67188	6.52204	7.47261	5.95526	7.29324	6.00025	5.57431	5.60953
gene-LOC116188388	28.2266	26.0021	23.8304	26.9454	33.3196	26.5024	32.5783	37.8534	29.9603
gene-LOC116188389	0.244423	0.215502	0.114523	0.723173	0.366066	0.560445	0.601058	0.462442	0.428502
gene-LOC116188390	181.538	165.385	176.563	200.874	172.806	204.632	205.387	294.183	218.768
gene-LOC116188391	49.8905	42.6244	41.3745	44.621	30.9723	41.1724	43.6339	54.7187	47.2971
gene-LOC116188392	1.38856	0.906861	1.00302	2.11723	1.54046	2.36304	1.73398	1.3292	1.32639
gene-LOC116188393	1.93026	1.53817	1.52535	0.942122	0.934868	0.681233	1.61618	1.20695	1.45693
gene-LOC116188394	68.1573	44.8688	41.1049	10.1171	3.7605	17.4068	20.1568	24.3768	37.93
gene-LOC116188395	26.8977	29.1843	26.4999	99.4956	149.251	54.3557	67.5323	83.3447	65.3969
gene-LOC116188396	15.9108	14.4483	14.8347	25.8166	43.6613	26.1901	21.4356	20.3827	19.9252
gene-LOC116188397	4.48637	3.97512	3.77569	4.8948	3.94683	4.29988	3.46958	4.28653	4.04625
gene-LOC116188398	5.00183	5.25315	4.64494	10.8062	8.99834	10.5906	5.54052	7.18581	5.77295
gene-LOC116188399	46.0322	49.5247	50.8399	39.6992	46.488	42.7359	44.0647	33.6514	40.1912
gene-LOC116188400	30.8924	34.174	33.712	34.4973	32.7356	34.2901	30.7686	24.7379	27.3368
gene-LOC116188401	10.7657	12.8083	12.2274	8.5388	8.03335	8.91094	10.7395	8.7813	10.4728
gene-LOC116188402	39.8257	39.0879	39.7827	48.4643	51.0772	52.0792	42.1907	40.0446	36.2152
gene-LOC116188403	0.103194	0.131421	0.0483512	0.0803476	0.120207	0.0295772	0.0951617	0.111566	0.139163
gene-LOC116188404	11.8132	15.0017	12.9248	5.09368	3.22436	7.40471	6.18013	5.63123	7.58608
gene-LOC116188405	17.3857	19.2574	20.7549	21.2272	21.9562	23.7834	18.598	13.6768	16.5151
gene-LOC116188406	34.7514	31.1357	36.2603	43.1051	48.5147	46.1156	51.1467	48.1885	48.5602
gene-LOC116188407	2.04405	2.01807	2.82829	6.61468	6.59033	5.83569	7.31395	5.76208	5.40533
gene-LOC116188409	0.0568738	0	0.0532959	0	0.0473213	0	0	0.0384299	0.0383486
gene-LOC116188410	0.0412596	0.0606293	0.033831	0.00803122	0.0257473	0.0221731	0.00792665	0.0139397	0.0208653
gene-LOC116188411	0.52501	0.442135	0.302094	0.415946	0.22991	0.356391	0.679498	0.647266	0.583792
gene-LOC116188412	14.5588	12.4854	12.4352	20.8376	18.7992	11.6291	13.9146	22.2338	14.0759
gene-LOC116188413	102.761	114.539	105.275	88.6116	77.9981	104.649	93.6256	106.759	86.6497
gene-LOC116188414	17.2285	17.578	17.2388	12.1711	10.7461	12.9084	13.8438	12.1405	14.2036
gene-LOC116188415	0.166473	0.260934	0.156	0.414773	0.11081	0.174951	0.170572	0.209975	0.329263
gene-LOC116188416	17.6891	18.0748	17.0741	29.9721	63.2626	24.8424	14.3147	16.7504	12.6318
gene-LOC116188417	57.4737	57.5054	62.9695	55.9034	59.4097	55.5127	63.7102	56.106	62.2422
gene-LOC116188418	51.5246	48.302	51.2535	63.7269	56.1449	62.1297	52.5586	59.1601	49.3462
gene-LOC116188419	19.3959	16.0218	14.9582	17.3277	20.4292	15.9465	17.8129	15.9657	18.1053
gene-LOC116188420	0.230305	0.468586	0	0.331045	0.117922	0.482374	0	0.215471	0.191125
gene-LOC116188421	37.3145	39.459	38.1726	26.9891	34.012	26.145	29.0911	32.1285	31.9453
gene-LOC116188422	46.6268	44.4045	51.6668	97.9264	193.437	71.9413	75.0623	74.0296	60.3544
gene-LOC116188423	18.1374	17.0322	20.8763	22.4237	23.1853	22.0935	22.5682	20.921	22.668
gene-LOC116188424	4.83382	4.42376	5.96935	4.57919	4.69979	4.15858	5.43779	4.40392	5.55603
gene-LOC116188425	79.1001	126.278	66.3634	9.55259	14.5372	4.75373	21.2484	8.68929	22.8109
gene-LOC116188426	12.1444	10.8457	12.1082	9.56559	8.27167	9.34951	11.5029	13.4159	10.55
gene-LOC116188427	62.2336	58.0756	68.4662	54.7328	60.9884	57.9972	62.7265	68.0801	60.4034
gene-LOC116188428	0.600821	0.551801	0.738968	2.86528	1.43723	0.914839	0.981135	0.91345	0.962158
gene-LOC116188429	8.74176	8.76833	9.0397	6.65464	7.41249	6.92213	9.0711	8.78504	8.95417
gene-LOC116188430	53.2324	70.0438	49.6923	12.7169	13.6791	12.9659	18.1663	8.48048	10.0565
gene-LOC116188431	17.4736	21.0967	14.785	8.20123	11.475	8.79476	12.5875	10.5554	9.63026
gene-LOC116188432	135.969	139.856	131.836	130.183	115.408	154.829	141.032	175.333	139.97
gene-LOC116188433	11.7932	16.5924	14.9107	11.4359	13.7897	12.3495	10.5752	10.9752	12.491
gene-LOC116188434	6.19765	6.07147	6.50425	6.88827	6.68277	7.67919	6.92755	6.60974	6.4826
gene-LOC116188435	0.0218582	0	0	0	0	0	0	0.0590788	0.117908
gene-LOC116188436	83.0562	81.0836	86.8397	66.279	70.6366	63.0963	89.1796	80.4344	86.9303
gene-LOC116188437	4.97278	4.72288	4.38648	6.05314	4.68147	5.50373	4.30582	4.35398	3.88825
gene-LOC116188438	18.4531	17.5197	17.1667	18.279	22.7381	17.2539	17.4748	18.8957	17.1169
gene-LOC116188439	8.29156	9.50629	8.41032	5.60452	7.88448	6.7247	5.98668	7.08027	7.74111
gene-LOC116188440	0	0.374808	0	0.039719	0.127335	0.146212	0.196009	0.241289	0.137588
gene-LOC116188441	3.41519	3.74063	4.17823	2.58522	1.89439	2.48111	2.40575	3.07688	3.32624
gene-LOC116188442	3.7893	4.00445	4.27788	3.3453	3.72384	3.29243	4.08132	4.63704	3.54084
gene-LOC116188443	37.7562	36.9874	34.8766	35.3281	34.6526	34.5292	29.9051	38.7716	33.2742
gene-LOC116188446	84.7458	84.5124	83.5133	91.5254	86.499	110.926	93.4548	94.5238	87.4247
gene-LOC116188448	20.4659	22.7128	23.641	34.0765	31.26	37.4764	25.9844	27.3906	27.8883
gene-LOC116188449	49.7593	49.8999	45.0769	54.217	45.8114	59.2309	51.5312	64.3107	56.5313
gene-LOC116188450	22.1539	19.7204	21.9246	16.9174	20.8552	19.9954	23.8998	25.429	23.9867
gene-LOC116188451	30.3723	39.1851	34.0024	12.4732	21.3605	12.2032	9.98071	6.79538	9.47297
gene-LOC116188452	10.2356	9.20562	11.8065	7.15325	5.36045	8.00347	8.935	9.89141	9.02225
gene-LOC116188453	23.1551	26.7525	27.6339	18.3521	22.981	19.9397	22.1826	21.3993	17.8534
gene-LOC116188454	0.318425	0.34165	0.412066	1.06254	0.47942	0.738818	0.256351	0.348356	0.286275
gene-LOC116188455	12.263	12.6868	11.9903	10.6358	13.7643	12.9659	11.1108	9.02039	10.5863
gene-LOC116188456	21.9422	24.5862	24.356	22.2955	26.3008	22.2623	20.8276	15.2376	18.2343
gene-LOC116188457	1.8129	1.21419	1.80286	2.21812	1.63154	1.5111	2.30296	3.42496	2.12048
gene-LOC116188458	17.0507	15.2525	13.8507	18.7541	18.5408	17.9283	14.3278	17.0154	17.8696
gene-LOC116188459	0.404629	0.899913	0.717356	0.527914	0.83712	0.423145	0.638695	0.842397	0.486672
gene-LOC116188461	0.124934	0.275378	0.253661	0.21076	0.017325	0.0746001	0.112009	0.295464	0.15444
gene-LOC116188462	179.71	126.29	149.529	49.3686	23.5123	61.7492	130.833	271.425	249.12
gene-LOC116188463	41.8492	47.244	45.7109	45.6949	45.8128	42.3808	53.8441	62.1285	53.0374
gene-LOC116188464	1.7666	1.89889	2.34524	0.53491	0.877848	0.580178	1.75353	1.57502	1.58824
gene-LOC116188465	11.234	12.0073	13.4524	12.2757	11.1226	16.3266	13.1188	14.276	13.0091
gene-LOC116188466	0	0	0	0	0.0530033	0	0	0	0.0429533
gene-LOC116188467	9.7772	11.9765	11.3979	10.3686	10.172	10.3019	11.5757	8.53472	9.33679
gene-LOC116188468	17.7719	19.2808	16.1218	10.5286	12.7686	10.9221	15.0188	18.0884	15.5212
gene-LOC116188469	0.386019	0.716512	0.685391	0.379649	0.777602	0.960815	0.593284	0.768776	0.657557
gene-LOC116188470	87.4311	78.8058	33.2988	15.2005	12.7963	21.2852	21.3706	16.4658	21.545
gene-LOC116188471	104.681	102.481	109.242	147.149	142.814	158.965	108.626	101.337	97.827
gene-LOC116188472	7.14484	7.6391	8.09023	6.17613	6.21647	6.24808	8.66388	6.3073	6.95443
gene-LOC116188473	87.8436	88.113	94.6087	116.008	129.464	123.231	102.153	92.2791	86.8941
gene-LOC116188474	5.8024	5.01636	5.88595	5.80533	4.22435	8.89738	6.68842	6.84164	7.80527
gene-LOC116188476	0.652039	0.517094	0.7565	0.821959	1.03338	1.2904	1.00214	0.629409	1.38177
gene-LOC116188477	50.456	60.2814	59.7708	39.8342	37.1493	40.0747	48.6542	43.2349	44.0941
gene-LOC116188478	54.0558	55.8643	69.757	93.3462	107.43	80.9286	70.8063	64.708	61.4715
gene-LOC116188479	7.75803	9.36956	8.60188	6.96264	8.03179	5.98329	12.4242	11.0445	12.7781
gene-LOC116188480	0.232548	0.195269	0.0311313	0.465591	0.276414	0.523695	0.306352	0.0897909	0.537606
gene-LOC116188481	0.299712	0.693986	0.382987	1.23043	0.362724	0.507604	0.418761	0.147285	0.404177
gene-LOC116188482	126.247	115.569	125.057	116.086	113.684	114.646	143.355	160.173	141.54
gene-LOC116188483	25.1986	26.6937	26.729	25.9261	28.9534	28.2659	22.0537	29.1212	22.2161
gene-LOC116188484	24.4652	22.0558	26.8921	28.4444	30.03	29.8522	29.4523	27.1729	29.7251
gene-LOC116188485	19.6266	20.7378	20.9677	31.6301	29.0248	26.0393	25.0953	20.2328	23.0303
gene-LOC116188486	6.13006	6.53263	6.34653	7.46356	8.35147	6.27136	6.16534	6.33638	5.03497
gene-LOC116188487	5.83076	8.32783	6.97887	7.75027	5.44085	7.08043	4.27136	8.49343	8.23051
gene-LOC116188488	2.02799	2.71327	2.82347	7.97622	1.58131	5.64649	5.09388	5.30903	5.50096
gene-LOC116188489	0.585475	0.535318	0.548643	3.37331	1.29904	1.34245	0.539901	0.685721	0.526362
gene-LOC116188490	18.0085	19.4076	18.7306	19.372	20.0856	18.4044	18.3035	19.5739	17.4708
gene-LOC116188491	0.101	0.284463	0.425908	1.74972	1.05045	1.44741	0.329864	0.409478	0.170255
gene-LOC116188492	63.6762	61.8857	75.5628	54.0455	39.4999	69.0272	63.7583	70.3332	65.3383
gene-LOC116188493	22.5118	23.7675	20.0755	51.4028	41.9906	45.5781	37.2882	57.4827	33.2422
gene-LOC116188494	0.0606523	0.0297087	0.198928	0.944483	0.252326	0.521518	0.0932185	0.0819662	0.163586
gene-LOC116188495	47.679	36.2289	48.6535	60.2061	46.537	66.0832	59.8919	83.6402	67.0283
gene-LOC116188496	0.569021	0.578876	1.08696	2.14705	1.12899	1.28591	1.04273	0.976015	0.560759
gene-LOC116188497	14.1562	18.0315	17.3392	12.4564	17.1837	15.1457	15.8707	12.7975	15.1677
gene-LOC116188498	7.6529	9.57459	7.759	4.16383	5.76913	4.86258	6.29195	7.55106	5.6451
gene-LOC116188499	13.8624	15.7225	20.2653	20.3947	17.9329	22.9477	20.1478	15.5157	14.2377
gene-LOC116188500	3.85272	3.6056	3.61035	2.31265	1.79085	2.83774	2.97723	3.02507	2.84452
gene-LOC116188501	24.1059	24.4379	25.9997	14.2886	17.7538	15.735	19.17	26.482	18.5401
gene-LOC116188502	67.7266	63.1207	66.7998	68.4288	133.697	73.6903	83.1819	74.3875	68.5441
gene-LOC116188503	15.0029	23.1671	19.3279	227.555	89.6615	167.873	29.7892	62.467	29.5291
gene-LOC116188504	28.3905	28.9695	30.7373	20.1843	20.4501	20.7822	23.6209	23.9618	21.7741
gene-LOC116188505	1.43576	1.51685	2.11049	3.13448	2.55319	2.56187	1.81726	1.92128	1.49961
gene-LOC116188506	57.0941	52.6284	54.2878	59.6572	59.9792	62.8191	57.1237	58.0548	55.3373
gene-LOC116188507	30.6142	28.0289	30.1526	41.6408	38.4556	43.3049	31.7288	37.7735	31.2827
gene-LOC116188509	0.10547	0.0516615	0.247088	0.0821197	0.0877557	0.0755739	0.324202	0.320701	0.0711162
gene-LOC116188510	0.958582	0.939065	1.13782	0.331714	0.212688	0.152636	0.360134	0.518175	0.459626
gene-LOC116188511	132.086	128.034	123.125	129.293	117.691	138.843	124.32	140.402	117.74
gene-LOC116188512	1.43461	1.61361	1.74269	0.786034	1.19366	0.571088	1.06162	1.07708	0.788191
gene-LOC116188513	44.3057	50.4781	56.148	50.0065	46.7333	43.7956	37.9347	41.0168	45.47
gene-LOC116188514	11.5987	9.82585	10.6642	9.81548	8.71721	9.25107	9.99452	7.24632	11.4234
gene-LOC116188515	12.1977	14.3088	11.7361	7.1864	10.1102	7.10346	9.12276	7.72758	8.98945
gene-LOC116188516	4.71079	4.42446	4.81088	9.73937	12.1012	8.47146	5.53557	6.56709	6.78449
gene-LOC116188517	760.338	898.036	775.471	668.027	418.986	611.172	639.668	839.572	843.622
gene-LOC116188518	0.0303131	0.0445438	0.0852183	0.141611	0.0504435	0.108603	0.0465891	0.0614481	0.143076
gene-LOC116188519	0.749631	0.769902	0.317245	0.188279	0.563363	0.24258	0.780476	0.751624	1.2718
gene-LOC116188521	0.149931	0.167861	0.0903205	0.10006	0.0712848	0.092084	0.032919	0.0578908	0.173305
gene-LOC116188522	0.0653187	0.0895844	0.0183629	0.040686	0	0.0374428	0.0401562	0.00882724	0
gene-LOC116188523	9.18641	7.12994	8.02628	7.56722	6.57265	9.73056	10.1288	10.1356	9.396
gene-LOC116188524	0.0223873	0	0	0	0.0372543	0	0	0	0
gene-LOC116188525	26.1021	23.8314	21.8853	12.2433	12.9781	17.2645	20.627	17.9944	19.4099
gene-LOC116188526	6.02617	5.56025	4.41259	3.55719	2.70524	3.79582	5.42786	6.07947	4.74367
gene-LOC116188527	21.772	21.7857	22.2279	16.0225	16.3688	16.908	18.4284	20.1159	18.7968
gene-LOC116188528	0.0781936	0.0383008	0	0	0	0	0.0600891	0.0528358	0.0527241
gene-LOC116188529	60.6027	59.1372	52.0639	69.6432	69.0461	67.5929	65.9506	83.1239	64.3499
gene-LOC116188530	77.8778	73.5481	87.5793	58.4445	46.5448	53.7666	79.9125	62.186	77.8359
gene-LOC116188531	63.1774	64.2883	67.7916	46.3497	43.6078	57.0647	59.8324	75.1573	58.9787
gene-LOC116188532	40.8638	39.6558	40.2517	44.3707	33.8584	48.1693	41.2362	50.2663	43.4874
gene-LOC116188534	12.8316	14.3661	13.6203	15.3959	16.4132	15.8974	13.7231	14.5279	13.5084
gene-LOC116188535	11.0949	11.3104	12.3256	12.9151	11.3493	11.8682	14.1695	12.0641	13.0405
gene-LOC116188536	38.9393	40.6169	36.9134	31.0631	27.6963	35.5406	29.2687	30.2718	29.2931
gene-LOC116188537	16.1658	18.5221	17.6649	20.7002	18.0279	17.0591	11.3985	13.0167	11.5459
gene-LOC116188538	29.3113	29.6388	31.0937	29.0597	34.0344	28.5537	27.5262	28.4607	29.565
gene-LOC116188539	5.6177	6.88439	8.03656	8.29889	6.327	9.71891	6.4509	6.09078	5.32896
gene-LOC116188540	4.93927	4.79787	5.44879	6.03635	4.78595	6.27198	7.92765	8.54792	9.12004
gene-LOC116188541	25.7523	27.0351	26.8059	36.0417	37.7785	36.6231	27.4448	26.5917	27.829
gene-LOC116188542	11.2187	13.5435	13.2031	10.9701	12.823	9.96032	12.1045	8.14202	9.95861
gene-LOC116188543	22.1907	22.9301	22.3793	27.396	27.5373	26.1379	23.214	25.1618	22.5721
gene-LOC116188544	93.6047	88.2758	89.5652	59.5979	85.5789	64.3911	74.3014	93.3877	64.8063
gene-LOC116188545	11.6438	8.96622	8.52603	12.1441	10.4542	12.3403	9.86346	11.9297	12.2697
gene-LOC116188546	0.880666	1.0168	1.22316	0.612223	0.601902	0.585959	0.362551	0.212525	0.233283
gene-LOC116188547	8.1961	9.89494	9.65638	7.44069	8.17773	6.82322	6.79498	7.67528	7.33801
gene-LOC116188548	3.1875	4.1874	3.29598	1.63552	1.74777	1.29513	2.00839	2.3106	2.32219
gene-LOC116188550	16.5146	17.0469	15.3489	18.1117	18.7545	19.8767	15.5432	18.5002	13.4962
gene-LOC116188551	10.698	10.3776	10.1067	13.0989	10.6001	14.2557	13.4648	14.3159	15.2034
gene-LOC116188552	4.74044	3.63333	3.98189	1.22393	1.59404	1.97115	2.90674	2.68864	2.15299
gene-LOC116188553	4.48213	3.60945	4.29508	4.3179	3.3922	4.77208	4.78709	6.39941	5.498
gene-LOC116188554	0.169797	0.263372	0.119336	0.154239	0.141278	0.243333	0.130483	0.0382443	0.209899
gene-LOC116188555	9.79713	10.2999	11.3182	7.94945	9.32646	10.211	9.34835	8.16121	8.23183
gene-LOC116188556	3.07317	3.25591	3.7118	2.19782	3.48511	2.15312	4.30342	3.41479	2.88569
gene-LOC116188557	9.06135	7.853	8.94183	8.38162	6.88722	8.94168	10.3767	10.466	12.0224
gene-LOC116188558	33.0134	28.9508	32.5096	45.6967	39.1077	34.1245	29.813	30.3873	32.0837
gene-LOC116188559	5.23908	5.46671	5.21046	3.59467	3.80798	3.3369	4.5351	6.15783	5.46807
gene-LOC116188560	0.284435	0.0398062	0.0380773	0.189825	0.135235	0	0	0.109825	0.0547964
gene-LOC116188561	33.4904	31.7383	31.9484	22.996	26.9564	20.785	27.2127	37.2155	24.8933
gene-LOC116188562	18.5728	17.9267	19.0646	16.5902	18.5005	20.2093	17.7448	14.703	18.6806
gene-LOC116188563	32.1893	36.9624	38.8532	33.0083	37.1263	31.6708	38.1432	28.646	33.1231
gene-LOC116188564	22.1918	23.2408	23.3593	20.6867	28.7347	19.1632	26.2364	26.7665	26.3262
gene-LOC116188565	42.282	34.9175	37.8536	63.0281	53.1882	72.2558	58.7515	67.3601	67.705
gene-LOC116188566	155.456	151.353	160.369	144.356	159.365	143.435	157.428	135.103	148.128
gene-LOC116188567	0.261398	0.256076	0.489908	0.75148	1.47227	0.633947	0.648983	0.733686	0.976179
gene-LOC116188568	5.03151	4.33663	6.82312	7.1194	6.76269	6.62124	2.41659	3.00753	3.13166
gene-LOC116188569	29.6525	37.8	36.0925	26.6927	33.9728	30.0276	30.1549	29.9913	29.3287
gene-LOC116188570	24.4318	26.3957	24.8888	35.4905	33.8734	29.2447	34.3191	36.6553	32.5673
gene-LOC116188571	11.0321	10.0661	11.3309	18.3577	12.7333	18.3646	12.4065	14.3407	12.6548
gene-LOC116188573	0.200131	0.20831	0.128934	0.0973893	0.145703	0.233028	0.192242	0.270459	0.303623
gene-LOC116188574	2319.34	2065.22	2090.9	2910.63	3061.53	2901.03	2925.11	2622.49	3069.38
gene-LOC116188575	15.3112	19.325	16.8324	14.5319	15.0039	12.1741	14.8049	10.1596	12.5712
gene-LOC116188576	11.5124	10.0121	10.3478	8.78066	9.18781	8.31643	9.64129	11.2081	9.88534
gene-LOC116188577	2.17014	1.77611	1.57026	2.88743	2.74275	3.07062	1.81545	2.11603	1.46327
gene-LOC116188578	0	0	0	0	0	0	0	0	0
gene-LOC116188579	424.661	353.731	384.074	324.732	297.499	326.317	421.427	460.785	524.05
gene-LOC116188580	1.33311	1.532	1.24925	0.878279	0.725249	0.991969	1.65488	1.76694	2.24721
gene-LOC116188581	22.3181	21.0063	20.1498	23.3551	24.7263	23.2893	21.0944	28.4136	23.1227
gene-LOC116188582	50.3451	54.7583	52.4087	47.3061	50.5018	50.304	50.0134	45.8829	46.5924
gene-LOC116188583	0.190942	0.546774	0.371624	0.686161	1.00211	0.252587	0.338613	0.516082	0.415954
gene-LOC116188584	186.739	175.096	151.013	195.227	249.258	218.921	214.959	200.167	186.696
gene-LOC116188585	17.3767	14.4014	11.3165	9.10877	5.96595	13.373	16.7149	13.4918	19.2233
gene-LOC116188586	21.7047	23.5658	19.3619	33.5925	27.4401	31.5317	26.921	23.6938	21.0761
gene-LOC116188587	16.7664	20.6946	17.994	17.5257	16.766	17.0472	16.1154	17.8079	17.0788
gene-LOC116188588	4.08755	3.75256	5.17219	5.12643	3.60466	5.15626	5.56753	4.96164	4.20847
gene-LOC116188589	0.0375112	0.477717	0.140606	0.467302	0.499374	0.32254	0.345913	0.405544	0.303515
gene-LOC116188591	0.378388	0.247122	0.354584	0.196409	0.349816	0.482009	0.193852	0.45454	0.340184
gene-LOC116188592	17.0154	16.4299	15.6682	14.4181	11.7961	17.6856	14.6646	13.5713	14.1487
gene-LOC116188593	38.7554	37.1212	39.8299	33.4844	35.2345	33.3103	35.0251	36.3929	40.1231
gene-LOC116188594	9.45336	10.4968	11.5229	10.2105	7.95429	9.47302	8.57549	9.1973	8.6267
gene-LOC116188595	2.88052	4.42047	3.73648	2.12125	1.62929	3.1316	2.7697	2.4929	2.81294
gene-LOC116188596	134.723	119.601	127.214	126.372	147.164	130.524	134.693	148.138	140.134
gene-LOC116188597	12.1208	13.0638	11.7377	11.347	9.82745	9.99892	12.4803	12.5185	10.4046
gene-LOC116188599	10.7579	8.48742	11.274	17.6475	14.0757	15.2699	9.93945	12.7627	9.96706
gene-LOC116188600	0	0	0	0	0	0	0	0	0
gene-LOC116188601	105.477	130.22	143.983	71.933	68.0636	80.7999	70.667	52.9133	68.8307
gene-LOC116188602	0.029072	0.17088	0.0272431	0.0452711	0.0967563	0.0416625	0.0446816	0.117864	0.0392051
gene-LOC116188603	4.14887	4.95908	4.87818	3.41318	3.84283	3.81421	3.72967	2.97973	4.5921
gene-LOC116188604	42.687	40.9197	40.7972	29.1379	33.2852	29.4677	34.1605	31.0008	30.7063
gene-LOC116188605	0.780104	1.69827	1.50267	1.07981	0.576959	0.403705	0.266437	0.322129	0.0876676
gene-LOC116188606	0.567819	0.166878	0.319259	0.442106	0.18898	0.650985	0.08727	0.460414	0.22972
gene-LOC116188607	3.9258	3.01022	3.40632	2.95853	3.51645	2.30596	2.63694	3.07842	2.95426
gene-LOC116188608	20.7881	22.022	25.9268	18.9077	19.5485	19.0436	15.3394	15.088	16.2728
gene-LOC116188609	0	0.0500471	0	3.10258	0.170027	1.31782	0.0785176	0.13808	0.206681
gene-LOC116188610	30.5749	34.341	31.52	28.1367	18.4817	28.8898	35.258	45.3805	47.7513
gene-LOC116188611	4.08477	4.43588	3.90198	22.4355	17.0725	12.9782	5.42634	5.47741	4.52638
gene-LOC116188613	13.0166	11.8904	12.2267	14.4817	13.6535	14.2999	13.0606	13.6933	12.2917
gene-LOC116188614	0.0897287	0.0753444	0.0480479	0	0.0426617	0.0183698	0.059103	0.0519687	0.0345725
gene-LOC116188615	0	0	0	0	0	0	0	0	0
gene-LOC116188616	17.638	16.3648	18.8945	23.3918	26.9458	21.2125	21.7936	22.5752	18.3082
gene-LOC116188617	1.91922	1.76954	1.78085	2.10961	2.06653	2.23807	1.82188	1.98338	1.3702
gene-LOC116188618	54.3625	50.3789	44.9633	83.1295	85.4865	70.4504	63.6596	63.3489	59.8903
gene-LOC116188619	16.0225	16.2125	16.9348	13.9035	13.6399	14.7111	15.1322	13.1606	13.4354
gene-LOC116188620	19.0579	20.9645	19.1435	15.6054	18.0716	14.9145	13.0295	12.4819	12.7067
gene-LOC116188621	169.905	175.866	167.702	156.13	164.593	179.138	158.689	200.153	164.732
gene-LOC116188622	0.376586	0.163964	0.0392106	0.130316	0	0.179893	0.192929	0.169641	0.0564273
gene-LOC116188623	11.919	12.4017	12.3891	14.2458	13.8721	13.5895	11.8943	11.0558	12.2403
gene-LOC116188624	211.873	181.27	198.663	134.873	74.3553	141.914	169.878	145.726	197.217
gene-LOC116188626	5.36611	5.27146	3.71552	1.46233	0.942574	2.45655	2.29093	2.23598	2.91469
gene-LOC116188627	0.792106	0.72337	0.842922	0.146344	0.134047	0.269358	0.495219	0.526158	0.28968
gene-LOC116188628	0.124934	0.149588	0.143091	0.129699	0.1848	0.23872	0.149345	0.0375193	0.0935998
gene-LOC116188629	47.0966	44.6963	48.1038	40.7681	40.5477	43.0626	43.2005	36.7516	41.8055
gene-LOC116188631	133.568	140.102	127.965	123.17	103.14	137.341	119.498	139.261	113.162
gene-LOC116188633	0	0	0	0	0	0	0	0	0
gene-LOC116188634	2.22504	0.997505	1.90836	1.52688	0.94135	0.702585	1.79681	1.52895	1.88172
gene-LOC116188635	0.141422	0.166251	0.114855	0.0587262	0.203959	0.0945788	0.130413	0.242084	0.216143
gene-LOC116188636	0	0	0	0	0	0	0	0	0
gene-LOC116188637	70.1829	73.9064	65.0258	225.008	160.786	248.365	156.715	191.641	158.784
gene-LOC116188638	0	0	0	0	0	0	0	0	0
gene-LOC116188639	0	0	0	0	0	0	0	0	0
gene-LOC116188640	0	0	0	0	0	0	0	0	0
gene-LOC116188641	0	0	0	0	0	0	0	0	0
gene-LOC116188642	27.875	26.8131	27.7627	28.3372	28.7506	28.5033	26.9644	30.2488	27.7828
gene-LOC116188643	19.7578	21.5226	18.4439	23.5242	25.296	19.7253	25.1648	26.2409	24.6811
gene-LOC116188644	4.4859	5.54314	7.35646	4.68344	5.55626	5.40591	5.21006	7.16452	4.39961
gene-LOC116188646	4.58656	5.86864	5.87688	6.04903	6.61995	5.94692	5.25096	3.98464	5.70134
gene-LOC116188647	162.674	215.991	96.0046	43.1878	62.273	50.6912	62.3631	42.9334	49.3856
gene-LOC116188648	34.814	37.4502	37.7018	39.937	35.9458	36.4345	32.1725	34.8596	28.5795
gene-LOC116188649	9.56106	8.81874	9.42972	8.88403	7.75244	8.13479	7.46852	7.92302	7.50032
gene-LOC116188650	1.57856	1.9575	1.79758	0.0622317	0	0.0859067	0.0614214	0.324044	0.134733
gene-LOC116188651	24.1414	22.7532	24.7027	28.2929	28.0641	30.0383	26.0253	25.0794	27.3716
gene-LOC116188653	1.24503	1.14931	1.32376	0.76432	0.517956	0.926423	1.10395	1.01923	1.11394
gene-LOC116188654	9.70518	9.35115	8.7621	10.1122	8.53275	9.78922	9.08061	9.49508	9.30751
gene-LOC116188655	17.1896	17.27	27.1215	11.8873	63.607	7.47679	11.7325	39.855	25.7732
gene-LOC116188656	15.3045	13.484	15.3705	12.3755	12.7885	11.7178	13.2469	12.7772	13.3026
gene-LOC116188657	0.0523815	0.872356	0.687207	0	0	0.075067	0.0805069	0	0
gene-LOC116188658	2.08528	4.30069	5.57947	2.13633	0.45659	2.90974	0.843405	0.593279	1.73907
gene-LOC116188659	93.303	86.7313	84.1756	80.7934	74.565	87.2212	83.8225	80.5979	88.6492
gene-LOC116188660	18.5462	17.4685	20.6965	11.6711	11.4766	14.98	15.0694	13.5424	17.0771
gene-LOC116188661	0.045558	0	0	0	0	0	0	0	0
gene-LOC116188663	11.4984	13.1449	15.4341	19.2805	22.9357	18.2938	12.7158	15.6948	12.7105
gene-LOC116188664	304.98	296.131	328.798	399.26	425.434	427.823	373.113	318.324	321.846
gene-LOC116188665	0	0	0	0	0	0	0	0	0
gene-LOC116188666	0	0.025648	0.012267	0	0.0435674	0.0375195	0	0	0
gene-LOC116188667	0	0	0	0	0	0	0	0	0
gene-LOC116188668	0	0	0	0	0	0	0	0	0
gene-LOC116188670	0	0	0.135543	0	0.361044	0	0	0	0
gene-LOC116188671	0.738404	0.144674	0	0.0766565	0.163835	0.141092	0	0.0665258	0.26554
gene-LOC116188672	0	0	0	0	0	0	0	0.067663	0
gene-LOC116188673	38.1464	40.6539	41.4052	54.7976	47.9209	51.3845	41.6032	42.181	38.1887
gene-LOC116188675	0.390533	0.437237	0.365965	0.34751	0.64988	0.51969	0.385858	0.980146	0.677128
gene-LOC116188676	0	0	0.05191	0	0	0	0	0	0
gene-LOC116188678	23.5353	25.7281	29.1417	27.6399	29.2274	28.0722	31.2815	25.3833	30.7633
gene-LOC116188679	0.0987304	0.0644801	0.0411197	0.0341653	0	0.110047	0.0168602	0	0.0147937
gene-LOC116188682	2.71851	2.74704	2.72802	1.63332	1.033	1.93259	2.66482	2.37208	2.39593
gene-LOC116188683	0	0	0.0268216	0	0	0	0.0439903	0	0
gene-LOC116188684	0	0	0	0	0	0.0299821	0	0.0282734	0
gene-LOC116188685	4.59881	2.78892	3.07821	4.60369	4.37302	4.39364	3.02917	2.95946	4.42981
gene-LOC116188686	0.226113	0.0738364	0.164802	0.469473	0.125424	0.144017	0.154454	0.203714	0.0338806
gene-LOC116188687	1.08625	1.74822	1.89042	1.69152	4.00257	3.22457	3.69674	2.51652	2.30193
gene-LOC116188688	0	0	0	0	0	0	0	0.022469	0.0224214
gene-LOC116188689	0	0	0	0	0	0	0	0	0
gene-LOC116188690	0	0	0	0	0	0	0	0	0
gene-LOC116188691	0	0	0	0	0	0	0	0	0
gene-LOC116188692	0	0	0	0	0	0	0	0	0
gene-LOC116188693	0	0	0	0	0	0	0	0	0
gene-LOC116188694	0.0681163	0.0444863	0	0.0353571	0	0	0	0	0
gene-LOC116188695	0.498848	0.203621	0.1753	0.258937	0.172943	0.297871	0.575022	0.646059	0.336361
gene-LOC116188696	0.117356	0.0574831	0.0183288	0.0609157	0	0.16818	0.0601226	0.158596	0.0527534
gene-LOC116188697	0.0205184	0	0	0.0639028	0.0341443	0	0	0	0
gene-LOC116188698	0	0	0	0	0	0	0	0	0
gene-LOC116188699	0	0	0.129164	1.71711	0.917477	0.197529	0	0.0931361	0
gene-LOC116188700	0	0	0	0	0	0	0	0	0
gene-LOC116188701	0.200388	0.608554	0.469454	7.14584	1.10042	1.78047	0.923947	1.65192	0.72963
gene-LOC116188702	0	0	0	0	0	0	0	0	0
gene-LOC116188703	0	0	0	0	0	0	0	0	0
gene-LOC116188704	0	0	0	0	0	0	0	0	0
gene-LOC116188705	13.4576	15.355	14.6139	12.9436	11.9218	16.3362	11.8017	15.0843	9.28763
gene-LOC116188706	0	0	0	0	0	0	0	0	0
gene-LOC116188707	0	0	0	0	0	0	0	0	0
gene-LOC116188708	0	0	0	0	0	0	0	0	0
gene-LOC116188709	0	0	0	0	0	0	0	0	0
gene-LOC116188710	0	0	0	0	0	0	0	0	0
gene-LOC116188711	0	0	0	0	0	0	0	0	0
gene-LOC116188712	0	0	0	0	0	0	0	0	0
gene-LOC116188713	0	0	0	0	0	0	0	0	0
gene-LOC116188714	0	0	0	0	0	0	0	0	0
gene-LOC116188715	26.8273	25.4729	26.3383	17.2017	15.0202	21.0389	21.9388	21.1324	29.1648
gene-LOC116188716	0	0	0	0	0	0	0	0	0
gene-LOC116188717	0.0705783	0	0	0	0	0	0	0	0
gene-LOC116188718	0	0	0	0	0	0	0	0	0
gene-LOC116188719	0	0	0.196053	0.977371	0.34815	0.149911	0.241161	0	0.0705341
gene-LOC116188720	0	0	0	0	0	0	0	0	0
gene-LOC116188721	0	0	0	0	0	0	0	0	0
gene-LOC116188722	6.88391	9.1344	9.72747	5.84194	6.66716	6.31582	6.77351	7.13721	6.82741
gene-LOC116188723	0	0	0	0	0	0	0	0	0
gene-LOC116188724	0	0	0	0	0	0	0	0	0
gene-LOC116188725	0	0	0	0	0	0	0	0	0
gene-LOC116188727	0	0	0	0	0	0	0	0	0
gene-LOC116188729	0.0440176	0.172485	0.0824969	1.54225	0.366244	0.346944	0.135304	0.118972	0.20776
gene-LOC116188730	0	0	0	0	0	0	0	0	0
gene-LOC116188732	3.84983	4.01015	4.03006	3.03544	3.71006	3.02045	2.84612	3.01296	3.74591
gene-LOC116188734	7.95037	6.82852	8.05662	8.23439	9.04567	7.97547	8.95126	8.87022	10.1979
gene-LOC116188735	0	0	0	0	0	0	0	0	0
gene-LOC116188737	0	0	0	0	0	0	0	0	0
gene-LOC116188738	0	0	0	0	0	0	0	0	0
gene-LOC116188739	0.0708629	0	0	0	0	0	0	0	0
gene-LOC116188740	0.368428	0.505297	1.03575	0.229488	0	1.05597	0.679498	0.597477	1.19243
gene-LOC116188741	200.682	188.917	228.96	162.573	120.409	183.535	176.964	199.491	231.64
gene-LOC116188742	0	0	0	0	0	0	0	0	0.0920368
gene-LOC116188743	0	0	0	0	0	0	0	0	0
gene-LOC116188744	0	0	0	0	0	0	0	0	0
gene-LOC116188745	0	0	0	0	0	0	0	0	0
gene-LOC116188746	0	0	0	0	0	0	0	0	0
gene-LOC116188747	0	0	0	0	0	0	0	0	0
gene-LOC116188749	0	0	0	0	0	0	0	0	0
gene-LOC116188750	0	0	0	0	0.0773667	0	0	0	0
gene-LOC116188751	10.7648	11.7694	11.2697	7.30406	8.39636	8.30139	10.7852	8.55651	9.21554
gene-LOC116188752	0	0	0	0	0	0	0	0	0
gene-LOC116188753	0.073918	0	0.0346339	0	0	0.0529653	0	0	0
gene-LOC116188754	0	0	0	0	0	0	0	0	0
gene-LOC116188755	0	0	0	0.0359847	0.0384544	0.0331164	0	0	0
gene-LOC116188756	0	0	0	0	0	0	0	0	0
gene-LOC116188761	13.9329	12.332	10.6041	7.36328	3.76914	8.44457	12.4267	10.9267	12.4977
gene-LOC116188762	0	0	0	0	0	0	0	0	0
gene-LOC116188763	0	0	0	0	0	0	0	0	0
gene-LOC116188767	56.0719	50.0456	53.9208	64.1024	67.001	67.0615	62.6934	65.0331	55.2524
gene-LOC116188768	16.3165	17.7789	15.7119	12.3294	17.6449	13.2377	15.6763	16.6374	15.3251
gene-LOC116188770	4.02971	3.50903	3.60138	1.56877	1.61435	1.39025	3.32608	3.32798	3.87443
gene-LOC116188771	0	0	0	0	0	0	0	0	0
gene-LOC116188772	0	0	0	0	0	0	0	0	0
gene-LOC116188773	0	0	0	0	0	0	0	0	0
gene-LOC116188774	0	0	0	0	0	0	0	0	0
gene-LOC116188775	0	0	0	0	0	0	0	0	0
gene-LOC116188776	617.694	610.685	600.123	587.698	709.769	624.233	575.434	487.158	498.93
gene-LOC116188779	0	0	0	0	0	0	0	0	0
gene-LOC116188780	0	0	0	0	0	0	0	0	0
gene-LOC116188781	0	0	0	0	0	0	0	0	0
gene-LOC116188782	0	0	0	0	0	0	0	0	0
gene-LOC116188783	0	0	0	0	0	0	0	0	0
gene-LOC116188784	0	0	0	0	0	0	0	0	0
gene-LOC116188785	0	0	0	0	0	0	0	0	0
gene-LOC116188786	0	0	0	0	0	0	0	0	0
gene-LOC116188787	0	0	0	0	0	0	0	0	0
gene-LOC116188788	0	0	0	0	0	0	0	0	0
gene-LOC116188789	0	0	0	0	0	0	0	0	0
gene-LOC116188790	9.20512	8.70018	8.97836	6.78355	8.71621	8.49099	9.4052	9.11091	10.368
gene-LOC116188791	0	0	0	0	0	0	0	0	0
gene-LOC116188792	0.0600821	0	0	0.280681	0.0999815	0.172205	0.0923421	0.162391	0.0810238
gene-LOC116188793	0	0	0	0	0	0	0	0	0
gene-LOC116188795	0.0668002	0.119973	0.0521648	0.208043	0.0370537	0.0797751	0.188223	0.285869	0.285264
gene-LOC116188796	0	0	0	0	0	0	0	0	0
gene-LOC116188797	0	0	0	0	0	0	0	0	0
gene-LOC116188798	0	0	0	0	0	0	0	0	0
gene-LOC116188799	0.894738	1.53805	1.24977	0.315463	0.365206	0.556441	0.778388	1.04946	0.728514
gene-LOC116188800	0	0	0	0	0	0	0	0	0.0854035
gene-LOC116188801	0	0	0	0	0	0	0	0	0
gene-LOC116188802	0.667752	0.981234	0.767958	0.708974	1.06068	0.739456	1.02629	0.820369	0.941429
gene-LOC116188803	0	0	0	0	0	0	0	0	0
gene-LOC116188804	0.0755059	0	0.0707559	0.117578	0	0	0	0.0765296	0
gene-LOC116188805	0	0	0	0	0	0	0	0	0
gene-LOC116188806	0	0	0	0	0	0	0	0	0
gene-LOC116188807	0	0	0	0	0	0	0	0	0
gene-LOC116188808	0	0	0	0	0	0	0	0	0
gene-LOC116188810	0	0	0	0	0	0	0	0	0
gene-LOC116188811	0	0	0	0	0	0	0	0	0
gene-LOC116188812	0	0	0	0	0	0	0	0	0
gene-LOC116188814	0	0	0	0	0	0	0	0	0
gene-LOC116188816	0.46864	0.382582	1.0979	0.486514	0.389928	1.11933	1.20045	0.105554	0.526655
gene-LOC116188817	0	0	0	0	0	0	0	0	0
gene-LOC116188818	0	0.0336583	0	0	0	0	0	0	0
gene-LOC116188819	0	0	0	0	0.0330447	0	0	0	0
gene-LOC116188820	0	0	0	0	0	0	0	0	0
gene-LOC116188823	0	0	0	0	0	0.0171326	0	0	0
gene-LOC116188825	0	0	0	0	0	0	0	0	0
gene-LOC116188826	0	0	0	0	0	0	0	0	0
gene-LOC116188827	0	0	0	0	0	0	0	0	0
gene-LOC116188828	0	0	0	0	0	0	0	0	0
gene-LOC116188831	0	0	0	0	0	0	0	0	0
gene-LOC116188832	0	0	0	0	0	0	0	0	0
gene-LOC116188834	0	0	0	0	0	0	0	0	0
gene-LOC116188835	0	0	0	0	0	0	0	0	0
gene-LOC116188837	0	0	0	0	0	0	0	0	0
gene-LOC116188838	22.8365	25.1552	22.491	12.7112	15.2203	11.4871	15.9438	11.3778	14.7831
gene-LOC116188840	0	0.0304442	0	0	0	0	0	0	0
gene-LOC116188842	0.0523036	0.179335	0.0980264	0.570133	0.783337	0.899464	0.361742	0.247393	0.211602
gene-LOC116188843	0	0	0	0	0	0	0	0	0
gene-LOC116188844	0	0	0	0	0	0	0	0	0
gene-LOC116188845	0	0	0	0	0	0	0	0	0
gene-LOC116188846	0	0	0	0.373785	0.285313	0	0	0	0.0924857
gene-LOC116188847	0	0	0	0	0	0	0	0	0
gene-LOC116188848	0	0	0	0	0	0	0	0	0
gene-LOC116188849	6.52129	7.93099	6.13427	2.72216	2.90899	3.44683	5.14477	3.21689	4.34699
gene-LOC116188851	0	0	0	0	0	0	0	0	0
gene-LOC116188853	0	0	0	0	0	0	0	0	0
gene-LOC116188854	0	0	0	0	0	0	0	0	0
gene-LOC116188855	0	0	0.0232113	0	0	0	0	0	0
gene-LOC116188856	7.3225	7.97046	6.32815	4.05428	11.3729	3.9643	7.87793	10.2256	8.44842
gene-LOC116188858	80.869	101.828	116.417	29.1463	29.1257	71.5622	21.9594	19.5018	21.6763
gene-LOC116188859	6.87975	7.80735	8.48954	7.10678	7.02777	5.95459	5.3392	4.69471	7.25681
gene-LOC116188860	0	0	0	0	0	0	0	0	0
gene-LOC116188861	0.431088	0.619389	0.21545	0.0895058	0	0.288299	0.132511	0.0388384	0.31005
gene-LOC116188863	0.00810796	0.0158858	0.00759789	0.0252516	0.0269846	0.0116194	0.0124614	0	0.021868
gene-LOC116188864	0	0	0.120648	0.200486	0.142831	0.0615018	0.0659586	0.0579968	0
gene-LOC116188866	10.0723	9.66163	13.6663	16.556	14.2586	18.1933	15.3729	12.6665	13.6301
gene-LOC116188867	0	0	0	0	0	0	0	0	0
gene-LOC116188868	0	0.0632948	0	0.100612	0	0.185184	0.0496508	0.0436575	0.0435652
gene-LOC116188869	0	0	0	0	0	0	0	0	0
gene-LOC116188870	0.087	0.170457	0.163054	1.21929	0.386067	0.166238	0.133713	0.156764	0.0782161
gene-LOC116188871	8.40862	8.93759	8.5494	8.38014	7.76591	8.64604	6.39712	5.31243	7.08716
gene-LOC116188872	0	0	0	0	0	0	0	0	0
gene-LOC116188873	0	0	0	0	0	0	0	0	0
gene-LOC116188874	0	0	0	0	0	0	0	0	0
gene-LOC116188875	0	0	0	0	0	0	0	0	0
gene-LOC116188876	0	0	0	0	0	0	0	0	0
gene-LOC116188877	0.036959	0	0	0	0	0.0529653	0	0	0.149523
gene-LOC116188878	0	0	0	0	0	0	0	0.0250789	0
gene-LOC116188879	3.38981	0.241175	0.0709846	0.235917	0.252109	0.27139	1.13512	3.19904	2.17075
gene-LOC116188881	0	0	0	0	0	0	0	0	0
gene-LOC116188882	0	0	0	0	0	0	0	0	0
gene-LOC116188885	0	0	0	0	0	0	0	0	0
gene-LOC116188886	0	0.0188464	0.0540835	0	0	0	0	0	0.0518872
gene-LOC116188887	0	0	0	0	0	0	0	0	0
gene-LOC116188888	0.0903548	0.221288	0.296347	2.81402	0.526252	0.194229	0.0694346	0	0.30462
gene-LOC116188889	4.74726	5.7366	6.58737	4.89447	5.83807	5.5136	5.59243	4.19475	4.95974
gene-LOC116188890	0	0	0	0	0	0	0	0	0
gene-LOC116188892	5.99337	4.82877	7.95209	2.66032	4.19444	3.65232	5.16527	4.0876	3.36136
gene-LOC116188893	0	0	0	0	0	0	0	0	0
gene-LOC116188894	0.557905	0	0.597494	26.932	10.2124	10.508	1.34744	1.40021	3.54686
gene-LOC116188895	0.0654525	0	0.184005	0.509616	0.326755	0	0	0	0.0882662
gene-LOC116188896	0	0	0	0	0	0	0	0	0
gene-LOC116188901	0	0	0	0	0	0	0	0	0
gene-LOC116188902	0.0584339	0	0	0	0	0	0	0	0
gene-LOC116188903	14.2471	14.4049	12.9939	9.49123	9.25515	8.91665	13.0757	11.8405	12.295
gene-LOC116188906	0	0.0227878	0	0	0	0	0.0357512	0	0
gene-LOC116188908	0	0	0	0	0	0	0	0	0
gene-LOC116188909	0	0	0	0	0	0	0	0	0
gene-LOC116188910	0	0	0	0	0	0	0	0	0
gene-LOC116188911	0	0	0	0	0	0	0	0	0
gene-LOC116188913	107.604	119.225	103.926	115.031	103.516	124.715	109.489	133.582	99.882
gene-LOC116188914	0	0	0	0.100243	0.107123	0.0922527	0	0	0
gene-LOC116188915	0	0	0	0	0	0	0	0	0
gene-LOC116188916	0.0656359	0.0321498	0.0307534	0	0.0546118	0.0470308	0	0	0
gene-LOC116188917	13.1903	12.4819	16.0108	70.7977	45.1885	36.6473	13.1298	14.8218	14.7904
gene-LOC116188919	3087.57	2891.35	2825.35	2053.7	1724.19	2088.02	2844.51	2463.32	2934.21
gene-LOC116188920	0.0486141	0	0	0	0	0	0	0	0
gene-LOC116188921	0.504659	0.465303	0.417275	1.38681	0.889194	1.44644	0.456251	0.641884	0.720592
gene-LOC116188922	67.0947	62.0698	71.6236	41.6468	40.7316	43.0104	53.4051	72.1955	54.864
gene-LOC116188923	0.505411	0.409012	0.319176	0.359296	0.402239	0.330656	0.557257	0.653321	0.651939
gene-LOC116188924	24.2483	21.7084	19.9106	30.5816	32.6804	30.3802	24.5378	27.9026	26.3219
gene-LOC116188925	9.54196	8.27988	8.27189	10.8519	9.9613	10.2942	10.9853	10.1905	9.68702
gene-LOC116188926	0	0	0	0	0.0857613	0	0	0	0
gene-LOC116188927	0.104091	0.101972	0	0.216122	0.0577386	0	0.106654	0.328229	0.140372
gene-LOC116188928	0	0.0244375	0.0233761	0	0	0.0357487	0	0	0.0336401
gene-LOC116188929	8.28086	5.47862	6.78021	29.1495	18.6679	19.4536	11.3753	11.2581	12.4428
gene-LOC116188930	0	0	0	0	0	0	0	0	0
gene-LOC116188931	6.08331	5.71621	5.88158	6.20792	7.75877	6.3852	7.80196	6.506	5.80395
gene-LOC116188932	4.03452	4.16879	3.95504	2.3356	2.82482	3.14916	3.91347	4.39955	3.57491
gene-LOC116188933	11.401	15.9786	8.41228	16.0584	13.8104	19.3708	17.8067	19.4051	18.0343
gene-LOC116188934	0	0	0	0	0	0	0	0	0
gene-LOC116188935	25.5308	27.7753	25.3457	30.251	27.4078	32.7364	21.4487	23.2438	19.7776
gene-LOC116188936	0	0	0	0	0	0	0	0	0
gene-LOC116188937	0.787113	1.03764	0.837764	4.13106	3.02391	3.98281	0.761688	1.52334	0.864896
gene-LOC116188938	51.9412	47.3252	50.1206	39.8131	39.9467	41.2164	48.1407	45.4837	50.8539
gene-LOC116188939	1.45979	2.0287	2.02542	1.56832	1.97726	2.12443	2.0001	1.46811	1.465
gene-LOC116188940	0.0275887	0.081081	0.0517062	0	0	0	0.21201	0	0.148819
gene-LOC116188941	107.827	93.1222	89.6359	50.0137	55.429	51.2237	75.6759	86.598	86.7641
gene-LOC116188943	0.0976334	0.286937	0.396462	0.152035	0	0.186555	0.0500186	0.131943	0.131664
gene-LOC116188944	0.3636	0.40369	0.318011	0.264227	0.282362	0.312641	0.409808	0.556889	0.359578
gene-LOC116188945	1.07496	1.18072	0.824185	1.36959	0.542068	2.89429	1.45188	2.72934	2.02071
gene-LOC116188946	7.94555	7.87386	7.63529	7.90489	7.10073	8.88262	7.01046	8.40125	8.11065
gene-LOC116188947	8.72957	2.56555	1.59302	1.28783	0.764565	1.90945	4.58994	8.38225	6.07202
gene-LOC116188948	0	0	0	0	0	0	0	0	0
gene-LOC116188949	7.3918	6.49907	6.61508	7.74086	6.91907	8.76575	8.26491	6.59298	7.32665
gene-LOC116188950	0	0	0	0	0	0.0433477	0	0	0
gene-LOC116188951	37.4489	37.9644	40.5259	39.3004	34.2493	40.3739	44.2742	44.8551	46.9347
gene-LOC116188952	3.23181	3.08399	3.12265	4.32856	4.17979	6.47922	3.86042	4.00543	4.65182
gene-LOC116188953	0.314222	0.923474	1.03059	2.86596	1.15783	2.76617	3.1391	3.97345	5.20601
gene-LOC116188954	0	0.0731049	0.139859	0.154941	0	0.14259	0.114692	0	0.335449
gene-LOC116188955	0.0220918	0.043284	0	0	0	0	0	0	0.0297919
gene-LOC116188958	38.9152	42.7091	39.723	40.9214	39.6826	36.5851	31.0574	35.9087	34.3038
gene-LOC116188959	362.38	310.675	336.036	280.423	315.255	293.731	314.967	281.887	309.677
gene-LOC116188962	13.152	16.1961	15.4258	8.7297	13.8627	9.01508	15.4562	12.8194	16.101
gene-LOC116188963	55.8203	53.1024	57.9201	70.4634	89.2502	60.5932	83.5511	139.754	74.5743
gene-LOC116188964	6.99431	6.3333	5.69743	5.07109	4.32462	4.29903	5.59679	6.48212	7.11741
gene-LOC116188965	1.39456	0.860177	0.919619	0.16086	0.150413	0.536638	0.555681	0.540956	0.609465
gene-LOC116188966	304.931	266.428	250.494	248.492	521.531	201.897	241.092	223.245	215.196
gene-LOC116188967	0	0	0.0840226	0	0	0.128495	0	0.181758	0.120916
gene-LOC116188968	0	0	0	0	0	0	0	0	0
gene-LOC116188969	0.453789	0.404136	0.618533	0.513923	0.96109	0.650317	0.570635	0.557505	0.834488
gene-LOC116188971	32.3369	32.5618	36.4161	32.5148	37.3354	30.6324	29.9448	24.2276	24.2478
gene-LOC116188972	1.46535	0.996885	1.43038	1.96493	1.59177	1.63331	1.21991	1.87027	1.92121
gene-LOC116188973	0	0	0.0382542	0	0	0.117003	0	0	0
gene-LOC116188974	0	0	0	0	0	0	0	0	0
gene-LOC116188975	33.3824	32.7989	34.285	37.0146	39.2558	36.4538	39.1457	33.4042	32.562
gene-LOC116188977	15.1363	9.44114	14.0247	8.38647	9.90543	11.7801	14.9862	14.7095	14.6019
gene-LOC116188978	0.916198	0.738302	0.997038	0.460229	0.565588	0.476487	0.601864	0.429362	0.757267
gene-LOC116188979	24.4445	27.2463	26.8762	19.5635	14.1323	21.7056	22.6116	19.6308	24.6608
gene-LOC116188980	45.8452	45.2657	46.6324	51.6176	51.2763	50.4098	41.2944	52.0053	44.3264
gene-LOC116188981	0	0	0	0	0	0.0482934	0	0.0455411	0
gene-LOC116188982	0.0609944	0.134443	0.142893	0.474905	0.228374	0.240377	0.11718	0.185464	0.123381
gene-LOC116188983	0.208995	0.337218	0.178566	0	0.0716027	0.0968992	0.141711	0.058149	0.174078
gene-LOC116188984	11.2786	12.4839	10.2774	8.66753	8.38897	8.21278	11.0216	7.86845	11.3744
gene-LOC116188985	5.30709	6.94698	5.70205	5.04047	9.23113	4.8026	7.55895	5.99732	5.86124
gene-LOC116188986	2.32384	1.4885	1.42384	2.71402	2.82592	4.0027	2.54132	2.26475	1.56691
gene-LOC116188987	38.7684	39.1983	38.7326	29.1282	36.6499	29.995	33.6756	39.7527	35.8543
gene-LOC116188988	10.2993	10.7064	11.7165	7.63387	9.20559	9.99021	10.1266	11.305	11.2811
gene-LOC116188989	7.36844	7.0867	7.0561	5.15083	4.07232	6.20472	8.72092	10.2122	9.28395
gene-LOC116188990	0.0186462	0.0182665	0.0349463	0.116144	0.0310287	0	0	0.0251986	0
gene-LOC116188991	0	0	0	0	0	0.0472514	0.0506755	0	0.0889286
gene-LOC116188992	0	0	0	0	0	0	0	0	0
gene-LOC116188993	32.0756	34.7936	35.7008	35.7868	36.5046	37.6894	41.8845	43.5965	32.9804
gene-LOC116188994	0	0	0	0	0	0	0	0	0
gene-LOC116188995	20.1342	15.783	15.9886	24.8889	20.7238	20.2581	20.5456	33.7587	29.0263
gene-LOC116188996	36.0984	37.0949	40.6086	37.5704	33.0736	40.8599	35.1079	30.8025	30.7598
gene-LOC116188997	3.80905	3.21817	3.56942	2.47929	1.87809	1.73291	2.26116	2.64188	3.1255
gene-LOC116188998	1.13255	1.60685	1.22598	0.94262	0.519904	1.39917	1.23046	1.29304	1.4483
gene-LOC116188999	10.3872	10.7441	8.80421	14.5429	13.7347	15.1003	13.6057	16.5413	14.361
gene-LOC116189000	186.049	183.685	186.08	495.289	280.011	388.682	423.228	468.168	333.939
gene-LOC116189001	0	0	0	0	0	0	0	0	0
gene-LOC116189003	0	0	0	0	0.0860135	0	0	0	0
gene-LOC116189004	9.57042	9.88524	10.7938	8.64797	8.81868	8.92962	9.48374	10.4155	10.6546
gene-LOC116189005	0.0724062	0.0911982	0.0775441	0.0322147	0.0344257	0.103764	0.143079	0.0419359	0.167389
gene-LOC116189006	5.20657	5.67206	4.78336	3.49745	3.37344	3.95018	4.14677	5.55802	5.80194
gene-LOC116189007	0.867563	0.96475	0.85693	1.05887	0.468226	0.940867	0.468487	0.316874	0.600787
gene-LOC116189008	41.1705	33.908	34.5359	38.3989	36.3017	42.0269	41.1643	50.2124	36.7731
gene-LOC116189009	167.701	158.36	169.161	137.538	164.342	131.268	148.914	132.823	146.632
gene-LOC116189010	31.0366	28.8299	30.2718	30.1825	35.6491	29.5486	29.2193	36.5541	30.0568
gene-LOC116189014	0.0357923	0.105191	0.0670812	0.390152	0.0595613	0.256466	0.220041	0.14511	0.0482677
gene-LOC116189015	33.0561	33.3064	34.6602	37.7653	41.1605	40.5859	35.931	42.9638	39.2149
gene-LOC116189016	3.98362	1.64596	1.11736	1.39258	0.924463	2.9321	1.37445	2.41709	1.64453
gene-LOC116189017	0	0	0	0	0	0	0	0	0
gene-LOC116189019	2.1936	1.03742	1.25226	1.25642	1.0909	1.084	1.39507	1.15852	1.25808
gene-LOC116189020	9.45789	10.9324	11.1323	14.1164	14.5406	14.5388	13.0775	17.3811	12.0042
gene-LOC116189021	0.557905	0.478228	0.0980264	0.0542984	0.058025	0.0999404	0.214366	0.518347	0.188091
gene-LOC116189022	12.7944	12.2956	13.2431	6.24976	5.95011	5.01957	8.44882	10.3874	8.46292
gene-LOC116189025	0	0	0	0	0	0	0	0	0
gene-LOC116189026	0	0	0	0	0	0	0	0	0
gene-LOC116189027	0	0	0	0	0	0	0	0	0
gene-LOC116189028	3.84549	4.75912	3.13925	14.09	9.55401	10.1728	2.88063	2.69304	3.96565
gene-LOC116189029	0.833286	1.61631	0.827716	10.6144	8.93007	13.3747	3.6372	3.19816	2.40478
gene-LOC116189030	28.3497	29.7381	31.1894	29.8843	28.2429	29.6672	29.4589	33.3038	25.7845
gene-LOC116189031	3.89068	4.39288	4.57285	2.15645	3.51155	2.45707	3.34458	3.25277	3.60161
gene-LOC116189032	0.558106	0.459761	0.570541	0.118512	0.591013	0.381728	0.311917	0.514248	0.290791
gene-LOC116189033	0.0762982	0.0498298	0.0238328	0	0	0	0.117265	0.03437	0
gene-LOC116189035	121.444	114.261	122.817	94.3528	107.521	124.923	129.406	142.971	104.584
gene-LOC116189036	9.51647	9.06047	10.1219	8.98318	7.41695	10.8374	10.5119	9.24303	9.60252
gene-LOC116189037	118.501	102.994	102.319	84.46	78.8265	75.555	94.5828	111.598	98.8451
gene-LOC116189038	0	0	0	0	0	0	0	0	0
gene-LOC116189039	0	0	0	0.0310629	0	0	0	0	0
gene-LOC116189040	0	0	0	0	0	0	0	0	0
gene-LOC116189041	1.9558	4.47676	3.27783	2.72346	2.56614	3.82693	1.56077	1.90608	2.00349
gene-LOC116189042	18.7588	18.2362	17.2759	15.4303	17.0867	14.6376	16.802	18.3642	17.1876
gene-LOC116189043	0	0	0	0	0	0	0	0	0
gene-LOC116189044	0	0	0	0	0	0	0	0	0
gene-LOC116189046	0	0	0	0	0	0	0	0	0
gene-LOC116189047	3.9742	4.49118	4.54439	4.13314	4.09401	4.4817	4.18112	3.70839	5.33389
gene-LOC116189048	2.30288	2.6206	2.74656	2.93405	2.43866	3.16687	1.82331	2.89209	2.88597
gene-LOC116189049	0.246036	0.72308	0.395242	0.218931	0.818849	0.40296	0.21608	0.189998	0.142197
gene-LOC116189050	0	0	0	0.47542	0	0	0	0	0
gene-LOC116189051	20.2648	23.2897	24.0884	37.6959	35.6905	34.5782	22.42	22.2179	19.2467
gene-LOC116189054	0.0445475	0.130922	0.0834902	0	0.0741308	0.127681	0	0	0
gene-LOC116189055	0	0	0	0	0	0	0	0	0
gene-LOC116189056	20.0981	20.338	21.0069	29.3317	37.4352	28.5988	26.0645	29.5272	23.9973
gene-LOC116189057	45.1749	39.0093	36.4057	29.6609	31.0985	28.0177	35.1849	39.2914	32.6655
gene-LOC116189058	0	0	0	0	0	0	0	0	0
gene-LOC116189059	0.150205	0.171671	0.422268	0.272884	0.124977	0.430513	0.0769517	0.405978	0.472639
gene-LOC116189061	9.01231	10.0752	8.81794	9.20468	9.08656	9.42063	9.81814	11.4629	8.0428
gene-LOC116189062	5.44248	4.50159	4.42823	1.26872	1.871	1.75139	3.98201	3.12699	2.68089
gene-LOC116189063	18.7965	21.5015	18.0616	22.488	22.9506	21.7631	22.5475	21.0908	22.566
gene-LOC116189064	15.6992	17.7537	19.5536	16.3296	19.1751	19.2655	19.4669	20.3098	17.6359
gene-LOC116189067	0	0	0	0	0	0	0	0	0
gene-LOC116189068	79.6499	77.1754	76.859	59.7457	66.5753	58.0589	75.149	81.5917	70.7981
gene-LOC116189069	18.0054	19.22	18.0722	16.3375	19.4501	17.4281	15.6115	19.1051	17.4884
gene-LOC116189070	31.828	29.6479	31.7284	35.3776	36.2989	34.8776	33.441	44.8296	37.8525
gene-LOC116189071	5.77531	6.26044	4.55648	9.61146	5.54838	7.33792	5.52097	7.08065	7.94889
gene-LOC116189073	0	0	0	0	0	0	0	0	0
gene-LOC116189074	26.0808	31.6046	17.2481	4.9709	17.1794	6.424	14.04	11.5192	11.0369
gene-LOC116189076	0.101249	0.0708485	0.0813256	0.225238	0.0240696	0.0829135	0.0666915	0.13683	0.0975287
gene-LOC116189077	109.388	91.8898	107.535	104.703	97.1099	112.506	108.906	102.722	104.314
gene-LOC116189079	11.568	11.1029	14.3189	12.0412	8.22953	9.45542	11.9413	11.2165	11.276
gene-LOC116189081	70.5382	66.0382	61.733	44.6157	50.901	53.8687	51.2912	57.9154	61.0581
gene-LOC116189082	0	0	0	0	0.153314	0	0	0	0
gene-LOC116189084	0	0	0	0	0	0	0	0	0
gene-LOC116189085	26.2963	22.769	24.1327	23.4569	26.6604	26.7799	22.2763	24.834	20.977
gene-LOC116189086	0	0	0	0	0	0	0	0	0
gene-LOC116189087	0	0	0	0	0	0	0	0	0
gene-LOC116189088	0.11806	0.0495668	0.0632186	0.39395	0.757777	0.338378	0.18145	0.113962	0.0909768
gene-LOC116189089	9.51464	10.3047	12.2496	8.90567	9.20532	9.00074	8.52811	8.83282	9.98476
gene-LOC116189090	135.143	213.711	212.579	229.447	247.579	258.229	161.982	157.018	95.6258
gene-LOC116189092	11.0304	11.6118	12.3845	7.28703	6.80306	7.51681	9.52366	11.4666	10.8875
gene-LOC116189093	31.8646	32.1042	31.0908	34.5002	40.1203	38.7858	31.2394	32.8354	32.7871
gene-LOC116189094	0.42347	0.340768	0.467692	3.20295	2.74325	3.87961	1.046	1.06281	0.509885
gene-LOC116189095	0	0	0	0	0	0	0	0	0
gene-LOC116189096	4.71286	4.9328	4.7999	5.36899	4.66428	6.11407	6.51901	6.35225	5.73671
gene-LOC116189097	0	0	0	0	0	0	0	0	0
gene-LOC116189098	1.22808	1.35903	1.35328	3.68309	6.7553	3.53616	4.56139	5.04038	3.58827
gene-LOC116189099	8.55975	9.23886	9.61842	6.04538	5.95606	6.13341	8.38243	7.31941	8.32546
gene-LOC116189101	0	0	0	0	0	0	0	0	0
gene-LOC116189102	0.476199	0.499825	0.478116	0.158902	0.0943374	0.178732	0.348517	0.32177	0.336379
gene-LOC116189103	0.0608097	0.178715	0.227937	0.14204	0	0.0435726	0.186921	0.0821789	0.123008
gene-LOC116189104	102.399	89.0542	98.146	98.7464	85.8073	112.129	97.4606	92.6591	94.7135
gene-LOC116189106	116.094	120.943	114.992	114.311	97.8709	127.055	106.356	143.15	115.779
gene-LOC116189108	0	0	0	0	0	0	0	0	0
gene-LOC116189109	0	0	0	0	0	0	0	0	0
gene-LOC116189110	0	0	0	0	0	0	0	0	0
gene-LOC116189112	15.2436	15.2913	14.5073	9.53483	10.0371	10.7917	12.3884	13.9312	11.2397
gene-LOC116189113	11.1606	12.0896	13.126	8.32479	10.7736	9.60139	12.0845	9.03075	10.6735
gene-LOC116189114	0.711281	0.959742	0.943209	0.62695	0.803975	0.865463	0.907554	1.05191	1.03159
gene-LOC116189115	14.1674	13.0339	16.3999	16.3925	20.1939	14.2058	19.3475	18.2964	16.7986
gene-LOC116189117	0	0	0	0	0	0	0	0	0
gene-LOC116189119	0	0	0	0	0	0	0	0	0
gene-LOC116189120	41.6044	40.1662	39.6939	41.0613	41.2186	35.1077	37.7445	45.7054	33.0368
gene-LOC116189121	24.8325	22.5199	27.9755	26.7547	27.5678	26.2374	28.2438	28.0657	31.0465
gene-LOC116189123	0	0	0	0	0	0	0	0	0
gene-LOC116189124	0.0180803	0	0	0.0281547	0	0	0.0277881	0	0
gene-LOC116189126	34.5608	45.0333	62.8473	36.4776	23.4864	47.4848	6.25292	5.4698	12.5285
gene-LOC116189127	0	0	0	0	0	0	0	0	0
gene-LOC116189128	13.8662	13.8837	13.0821	15.4337	15.396	14.4734	12.8809	12.6623	13.3657
gene-LOC116189130	4.03623	3.82162	3.02223	3.75912	3.34224	4.15137	4.71934	5.03702	4.24507
gene-LOC116189131	36.8546	35.483	42.1127	44.8289	50.2644	46.2404	51.4402	54.6199	51.7754
gene-LOC116189133	3.02391	3.424	4.04811	3.73039	3.72501	3.2642	2.95753	2.86589	1.95951
[truncated: 21,791 more rows]

## Sheet: Table S2
Table S2. List of primers used in this study
Role	Primers	Oligonucleotide sequences (5’ to 3’)
qRT-PCR	Actin-F	AGTCCTCTTCCAGCCATCTC
	Actin-R	ACTGAGCACAATGTTTCCA
	LOC116200086_F	GCAAGATAGCACAAGCAGAA
	LOC116200086_R	CGGAGAACTGCACAGATACA
	LOC116210625_F	TGAGAAGGAGAAGCAGAAGG
	LOC116210625_R	AAGAAGGGAAAGTCCGCTAT
	LOC116203578_F	TGGCGATACTTCCTCTGTG
	LOC116203578_R	ATCCTCCTCTGCCTCCTCT
	LOC116187545_F	GGACACTATGGGAAGCAAGT
	LOC116187545_R	GGCAGGAAGAGACAGAAAGA
	LOC116193567_F	TAGAGGCAAGGAAGAGAGGA
	LOC116193567_R	TCGCACATAAGGTAGCAAAG
	LOC116209784_F	TGAAGGGAAGACTACAAAGGG
	LOC116209784_R	ACAACGCAAACACGGAAAT
	LOC116209784_1R	ACAACGCAAACACGGAAAT
	LOC116193065_3F	GAAAGAGGAAGAGAGGAAGGA
	LOC116193065_3R	CCTACAAGATCACATCAGCAA
	LOC116209514_F	CATCAAGCACATCAAAGCC
	LOC116209514_R	CCGACTTCACATTCACTTCTC

## Sheet: Tabe S3
Table S3 Statistical table of transcriptome data results
Sample	Raw Reads	Clean Reads	Raw Bases	Clean Bases	Q20%	Q30%	Total Mapped
CK-1	41611344	40922040	6283312944	6167070719	97.8	95.82	0.9928
CK-2	39163482	38473762	5913685782	5798129409	97.74	95.7	0.9925
CK-3	44982644	44208884	6792379244	6662224992	97.8	95.82	0.9928
S-1	41975922	41298332	6338364222	6223123336	97.86	95.93	0.993
S-2	47373262	46592242	7153362562	7019665805	97.82	95.9	0.9934
S-3	47603790	46813920	7188172290	7054007287	97.84	95.93	0.9926
MS-1	63779990	62595264	9630778490	9424675006	97.55	95.52	0.9945
MS-2	65505504	64321996	9891331104	9683978880	97.57	95.56	0.9943
MS-3	68789224	67649468	10387172824	10189933723	97.67	95.74	0.991

## Sheet: Table S4
Tabe S4. The FPKM values of the DEGs in different comparisons
MS vs CK						MS vs S						S vs CK
id	log2FoldChange	pval	padj	Regulation		id	log2FoldChange	pval	padj	Regulation		id	log2FoldChange	pval	padj	Regulation
gene-LOC116187584	3.29496494748748	8.79227377460772e-76	1.83055139987333e-71	Up Regulation		gene-LOC116197289	-2.53014	2.47050580389726e-75	5.11369996348694e-71	Down Regulation		gene-LOC116202342	-2.96362	2.95959952637369e-53	6.14205689708333e-49	Down Regulation
gene-LOC116211824	2.72558447456894	9.52720714028809e-59	9.9178226330399e-55	Up Regulation		gene-LOC116211606	-2.40591	1.42283071870131e-74	1.47255865231993e-70	Down Regulation		gene-LOC116197609	-2.19752	7.18915552656737e-45	7.45982723214263e-41	Down Regulation
gene-LOC116208862	2.54695297265701	7.18020527439567e-56	4.98306246043059e-52	Up Regulation		gene-LOC116193254	2.98381244703018	3.97638520501554e-70	2.74357324528722e-66	Up Regulation		gene-LOC116199469	-2.15945	6.68870080051849e-43	4.62702025710534e-39	Down Regulation
gene-LOC116201421	2.5023876907558	1.3188756524189e-55	6.86474777084038e-52	Up Regulation		gene-LOC116212062	-2.0991	1.65967616238079e-60	8.58840922128002e-57	Down Regulation		gene-LOC116204723	-2.79531	4.36874637887702e-41	2.26661484002087e-37	Down Regulation
gene-LOC116214825	5.0908599794633	1.26220961610799e-54	5.25584084147368e-51	Up Regulation		gene-LOC116187545	2.10227844324438	6.98471154306164e-56	2.89153088459666e-52	Up Regulation		gene-LOC116202414	-2.46077	2.77263432120425e-34	1.15080960135904e-30	Down Regulation
gene-LOC116201625	2.64523760708689	2.84473096539338e-51	9.87121644991501e-48	Up Regulation		gene-LOC116207573	2.06010601336626	2.60834306666278e-55	8.99834885614214e-52	Up Regulation		gene-LOC116190244	-2.10013	2.85573132733163e-29	9.8774987060189e-26	Down Regulation
gene-LOC116189432	2.86634979814621	6.46373148185765e-49	1.9224984207468e-45	Up Regulation		gene-LOC116207184	2.44311008498229	1.0662182314763e-52	2.98984944240558e-49	Up Regulation		gene-LOC116202046	-2.61018	3.77438472094587e-29	1.118997230197e-25	Down Regulation
gene-LOC116196882	7.3492388675945	1.33230575668086e-47	3.46732573176193e-44	Up Regulation		gene-LOC116196962	2.39212770844138	1.15555319287138e-52	2.98984944240558e-49	Up Regulation		gene-LOC116198893	2.82761290262536	2.61117320043088e-28	6.77370967856775e-25	Up Regulation
gene-LOC116209618	2.96493893755512	1.05494774724027e-46	2.44044578861583e-43	Up Regulation		gene-LOC116190267	-2.20127	4.49145601498116e-50	1.03298497837883e-46	Down Regulation		gene-LOC116200715	-4.3813	4.76644141240493e-28	1.09908842924044e-24	Down Regulation
gene-LOC116200715	6.01061177724867	3.80148404301844e-39	7.9146897775644e-36	Up Regulation		gene-LOC116212279	2.61413767627184	1.72409147167138e-45	3.56869693721259e-42	Up Regulation		gene-LOC116197987	-1.79564	3.66799849630203e-27	7.61219727937561e-24	Down Regulation
gene-LOC116202414	2.63344560805631	1.28122921146085e-38	2.42501747114681e-35	Up Regulation		gene-LOC116192092	1.65476247203199	1.33266445773016e-41	2.50771105550514e-38	Up Regulation		gene-LOC116200770	1.85679805532395	2.94503047913185e-26	5.55620159394758e-23	Up Regulation
gene-LOC116207110	2.49974439483301	5.92156704136701e-38	1.02739188167718e-34	Up Regulation		gene-LOC116203950	1.79113495021683	9.62870142686534e-39	1.66087075695571e-35	Up Regulation		gene-LOC116202503	2.65083770684685	1.46000343252498e-24	2.52495426959925e-21	Up Regulation
gene-LOC116193947	4.25085823987954	1.92011238790087e-36	3.0751338396997e-33	Up Regulation		gene-LOC116193068	-2.49081	4.9633630827793e-37	7.9028194192653e-34	Down Regulation		gene-LOC116192290	-3.24626	3.36423420451678e-23	5.37061172664128e-20	Down Regulation
gene-LOC116194629	3.08959456198785	7.70671313422769e-33	1.14609833896158e-29	Up Regulation		gene-LOC116212719	-2.06431	1.86895239787878e-36	2.76324612026377e-33	Down Regulation		gene-LOC116202400	-2.42743	3.30831625218119e-22	4.90410622725116e-19	Down Regulation
gene-LOC116201740	1.76755703028742	9.29156046114902e-32	1.28966859200748e-28	Up Regulation		gene-LOC116198188	2.03112493941099	8.6234522974709e-36	1.189978927369e-32	Up Regulation		gene-LOC116210538	-2.05696	4.89748921457746e-22	6.77583957800841e-19	Down Regulation
gene-LOC116196139	3.48376690940723	1.29401601451519e-31	1.68383833888789e-28	Up Regulation		gene-LOC116212637	-2.08634	2.9593699624643e-32	3.82849992831553e-29	Down Regulation		gene-LOC116187584	-1.58372	1.01221540168534e-21	1.31290663944849e-18	Down Regulation
gene-LOC116207573	2.04359367459896	5.29627698082938e-31	6.48638157299222e-28	Up Regulation		gene-LOC116206198	2.27847884645038	6.54975896594741e-32	7.97490946094973e-29	Up Regulation		gene-LOC116193031	-4.16264	2.29971789977636e-21	2.80741444553287e-18	Down Regulation
gene-LOC116202706	3.83625076168803	1.64516870286096e-30	1.90291179964251e-27	Up Regulation		gene-LOC116208862	1.67950653638308	1.55720919886403e-31	1.79070406707148e-28	Up Regulation		gene-LOC116192189	2.66856861970493	5.94939539024303e-20	6.85932236298409e-17	Up Regulation
gene-LOC116212144	-2.0814	9.26510700762107e-30	1.0152606731509e-26	Down Regulation		gene-LOC116201740	1.41708893234172	2.96646154910666e-31	3.23172566341888e-28	Up Regulation		gene-LOC116214894	-1.49912	9.48236985170743e-20	1.03572432385518e-16	Down Regulation
gene-LOC116211606	-1.73518	1.74794730998332e-29	1.81961314969263e-26	Down Regulation		gene-LOC116201853	1.46254	3.96577864621657e-31	4.10438260990184e-28	Up Regulation		gene-LOC116189499	-3.17862	1.00934371264864e-19	1.04734550342986e-16	Down Regulation
gene-LOC116201838	2.30642672301082	2.23730826261587e-29	2.14624470855643e-26	Up Regulation		gene-LOC116216041	1.66388842345346	1.70914901949684e-30	1.68465121688405e-27	Up Regulation		gene-LOC116206237	-1.82132	1.18479664857116e-19	1.17086118322844e-16	Down Regulation
gene-LOC116202504	3.84027902107027	2.26788585918547e-29	2.14624470855643e-26	Up Regulation		gene-LOC116189990	2.36476507209457	3.74075947743951e-30	3.51954456470548e-27	Up Regulation		gene-LOC116201878	-3.3281	2.08971795343235e-18	1.97126894034461e-15	Down Regulation
gene-LOC116199583	1.77753277044058	2.75989652357093e-29	2.49830633133682e-26	Up Regulation		gene-LOC116202526	-4.50071	9.67690660143047e-30	8.70879520621779e-27	Down Regulation		gene-LOC116205742	-6.25698	5.21162091052196e-18	4.70246820678531e-15	Down Regulation
gene-LOC116212006	2.01735521385697	4.03963706184416e-29	3.50438515114981e-26	Up Regulation		gene-LOC116213732	2.05499897121304	1.31737556893435e-29	1.13618153755717e-26	Up Regulation		gene-LOC116199977	-1.49809	1.09611387243805e-17	9.47818799779449e-15	Down Regulation
gene-LOC116206377	3.46899719947989	3.32231524600174e-28	2.76682413687025e-25	Up Regulation		gene-LOC116200499	-3.1092	2.46673994891118e-27	2.0423620081005e-24	Down Regulation		gene-LOC116214309	1.46733444471292	2.20934889191322e-17	1.834024702155e-14	Up Regulation
gene-LOC116198870	-1.66715	6.51892214288136e-28	5.22015226979961e-25	Down Regulation		gene-LOC116213556	-1.64188	5.16063613716315e-27	4.1084618231977e-24	Down Regulation		gene-LOC116210652	-2.39185	5.88744275126664e-17	4.69931151603987e-14	Down Regulation
gene-LOC116193249	1.91361035044888	7.28773115652598e-28	5.61965046958781e-25	Up Regulation		gene-LOC116200299	1.84832276732469	6.93012302238624e-27	5.31283764593973e-24	Up Regulation		gene-LOC116208293	-1.79745	1.05364312100028e-16	8.09861321856249e-14	Down Regulation
gene-LOC116197869	1.65954466317532	1.06831922290183e-27	7.94371650743435e-25	Up Regulation		gene-LOC116205967	2.1139283643631	1.67836677538988e-26	1.24073263870697e-23	Up Regulation		gene-LOC116201625	-1.36881	1.10938778433538e-16	8.22254453154007e-14	Down Regulation
gene-LOC116197562	3.78233424740154	2.24616846583028e-27	1.61259405029609e-24	Up Regulation		gene-LOC116188451	-1.94922	4.46463401586342e-26	3.18667101704679e-23	Down Regulation		gene-LOC116196882	-2.8497	2.84039181681797e-16	2.03264315084219e-13	Down Regulation
gene-LOC116189499	4.22659667148699	3.87890496667011e-27	2.69196004686905e-24	Up Regulation		gene-LOC116216033	-2.64225	6.14613725690871e-26	4.24062983602512e-23	Down Regulation		gene-LOC116205726	-1.67616	4.09336597368189e-16	2.83165413506068e-13	Down Regulation
gene-LOC116214786	1.67985049129204	8.07485115472692e-27	5.42317422714241e-24	Up Regulation		gene-LOC116203019	1.67093046318534	2.4436787936806e-25	1.63166797904499e-22	Up Regulation		gene-LOC116200135	-2.2435	4.54740078564119e-16	3.04426479046489e-13	Down Regulation
gene-LOC116203950	2.25466919180552	1.26496785919878e-26	8.23019713391205e-24	Up Regulation		gene-LOC116211129	2.7279696817778	4.9734523111246e-25	3.217046543374e-22	Up Regulation		gene-LOC116208671	-1.82285	5.44752461676351e-16	3.53288994911541e-13	Down Regulation
gene-LOC116190267	-1.87304	2.8677015028181e-26	1.8092589481416e-23	Down Regulation		gene-LOC116201838	1.50636348733275	8.22199863778605e-25	5.15718635768283e-22	Up Regulation		gene-LOC116187272	-1.4942	6.9231804150214e-16	4.35384130766482e-13	Down Regulation
gene-LOC116203812	-1.85455	3.25145362864341e-26	1.9910371925987e-23	Down Regulation		gene-LOC116196166	1.30799687443956	1.24482474481169e-24	7.57841982142857e-22	Up Regulation		gene-LOC116188050	1.62400902018874	7.88835830781401e-16	4.8149147047666e-13	Up Regulation
gene-LOC116215961	1.66212900127119	6.39896456465745e-26	3.80646977817623e-23	Up Regulation		gene-LOC116187676	3.22583723559433	1.50357016426646e-24	8.89211395147182e-22	Up Regulation		gene-LOC116199839	-2.1281	8.25555596199641e-16	4.8950729394089e-13	Down Regulation
gene-LOC116201330	1.90715061604513	8.83443457954991e-26	5.10924799850637e-23	Up Regulation		gene-LOC116207755	1.46495452750902	2.09439960033446e-24	1.20422159242564e-21	Up Regulation		gene-LOC116200022	-1.32055	9.03951697926764e-16	5.21103044085393e-13	Down Regulation
gene-LOC116197826	2.52263965598122	1.02030544807609e-25	5.74128633214708e-23	Up Regulation		gene-LOC116188637	1.30407790306632	3.19885941756033e-24	1.78954570497517e-21	Up Regulation		gene-LOC116202485	-1.83657	1.33888572509564e-15	7.48157384576426e-13	Down Regulation
gene-LOC116196962	2.0302751795096	1.28536240340195e-25	7.04243295758646e-23	Up Regulation		gene-LOC116205094	1.30811507458114	3.2925880603966e-24	1.79350737531971e-21	Up Regulation		gene-LOC116207110	-1.46247	1.39831604919633e-15	7.48157384576426e-13	Down Regulation
gene-LOC116214320	-1.58312	2.31528711036923e-25	1.23600711892019e-22	Down Regulation		gene-LOC116201821	3.90331750486322	7.02496612437879e-24	3.72845573867991e-21	Up Regulation		gene-LOC116211984	-1.64535	1.4059720521602e-15	7.48157384576426e-13	Down Regulation
gene-LOC116200218	-1.66183	5.67614704737128e-25	2.95443453815675e-22	Down Regulation		gene-LOC116205655	1.29604237684857	8.21539411732322e-24	4.25126107086183e-21	Up Regulation		gene-LOC116201483	-1.7566	2.30875076216105e-15	1.19783761417821e-12	Down Regulation
gene-LOC116209324	1.58589695191464	1.98555662943238e-24	1.00827534206786e-21	Up Regulation		gene-LOC116202744	1.75443169354366	1.09623973697951e-23	5.5344064184729e-21	Up Regulation		gene-LOC116206377	-2.17711	2.37049166234161e-15	1.19987349923355e-12	Down Regulation
gene-LOC116189029	3.38142533806002	4.35283766122609e-24	2.15776381206493e-21	Up Regulation		gene-LOC116198870	-1.33536	4.82932961105211e-23	2.38005460998018e-20	Down Regulation		gene-LOC116206357	-1.58487	2.76746364736704e-15	1.36745650175734e-12	Down Regulation
gene-LOC116195501	1.64646708673134	5.16953577815617e-24	2.50301709072585e-21	Up Regulation		gene-LOC116194404	2.44429127684353	1.6982974941892e-22	8.17513019354004e-20	Up Regulation		gene-LOC116207170	-2.06371	4.13465771738108e-15	1.99550120020487e-12	Down Regulation
gene-LOC116194206	3.56029506994342	7.25090941641334e-24	3.43099850113013e-21	Up Regulation		gene-LOC116203648	1.79155939267139	1.91895678737699e-22	9.027383304981e-20	Up Regulation		gene-LOC116214320	1.17418382077653	4.23842711443011e-15	1.99909267967655e-12	Up Regulation
gene-LOC116197870	1.88151320967856	1.30635954365095e-23	6.04409015529171e-21	Up Regulation		gene-LOC116194198	-2.57803	2.76065454216566e-22	1.26983974151749e-19	Down Regulation		gene-LOC116196236	-1.2778	7.52047936104294e-15	3.46827795954943e-12	Down Regulation
gene-LOC116210652	3.35395831574836	1.80299580166248e-23	8.16051578056799e-21	Up Regulation		gene-LOC116210738	-1.50654	2.96853385052955e-22	1.33577569939372e-19	Down Regulation		gene-LOC116209549	-2.55723	9.20292458887725e-15	4.15191943462978e-12	Down Regulation
gene-LOC116212413	-3.19887	2.53884017993998e-23	1.12465218183724e-20	Down Regulation		gene-LOC116203072	2.39418962908984	3.71979089218023e-22	1.63821173781359e-19	Up Regulation		gene-LOC116215611	-2.13907	9.53737490015701e-15	4.21125832559486e-12	Down Regulation
gene-LOC116202419	1.48177795861355	2.68235530090165e-23	1.16347161176609e-20	Up Regulation		gene-LOC116195679	-1.67852	5.61536607259099e-22	2.42150963201168e-19	Down Regulation		gene-LOC116200192	1.20101380528631	1.13666256300094e-14	4.9144079520747e-12	Up Regulation
gene-LOC116203432	2.05421993494429	2.78162272181551e-23	1.18190581771834e-20	Up Regulation		gene-LOC116193752	-1.44209	5.79737678750244e-22	2.44897759437782e-19	Down Regulation		gene-LOC116215361	-1.40961	3.25779683534888e-14	1.3797766882448e-11	Down Regulation
gene-LOC116198837	2.81383001709771	4.28141294524893e-23	1.78278035040165e-20	Up Regulation		gene-LOC116195739	1.59301256595549	6.67932531595149e-22	2.7651070942976e-19	Up Regulation		gene-LOC116202504	-2.27478	3.81594687740446e-14	1.56973817668019e-11	Down Regulation
gene-LOC116194777	1.49160939484721	4.65758417660894e-23	1.90139024621565e-20	Up Regulation		gene-LOC116200652	1.51880371586833	4.17145481547151e-21	1.6930381024597e-18	Up Regulation		gene-LOC116209845	1.13862168988019	3.85759393874089e-14	1.56973817668019e-11	Up Regulation
gene-LOC116198786	1.47695622463013	6.66004030768287e-22	2.66657767703764e-19	Up Regulation		gene-LOC116202316	3.40130983407013	6.91909790870823e-21	2.75420014639138e-18	Up Regulation		gene-LOC116198835	-2.9262	4.16041737488106e-14	1.66040657270974e-11	Down Regulation
gene-LOC116193752	-1.80115	9.56830607978617e-22	3.75871948266317e-19	Down Regulation		gene-LOC116207466	1.20413573971923	9.08303169404633e-21	3.54735232141632e-18	Up Regulation		gene-LOC116189432	-1.56491	5.08183832294322e-14	1.98987529652907e-11	Down Regulation
gene-LOC116211845	1.67676625275778	1.3662510545469e-21	5.26765684364195e-19	Up Regulation		gene-LOC116212413	-2.81875	1.29498866894115e-20	4.96388341822461e-18	Down Regulation		gene-LOC116199513	-2.27914	5.76522263802092e-14	2.21566047049719e-11	Down Regulation
gene-LOC116196528	-2.97624	1.5993350269072e-21	6.05421004731052e-19	Down Regulation		gene-LOC116205799	1.31110442764052	1.47926034715414e-20	5.56712907740792e-18	Up Regulation		gene-LOC116207114	-2.53625	7.00709085422224e-14	2.64396648177589e-11	Down Regulation
gene-LOC116198739	3.57443758518036	2.21647045299284e-21	8.24052050559124e-19	Up Regulation		gene-LOC116196067	1.12864662876123	2.67457825695541e-20	9.88590988227143e-18	Up Regulation		gene-LOC116195826	-1.34128	1.05205707457737e-13	3.89881079798288e-11	Down Regulation
gene-LOC116205799	1.57169036971723	3.60296064561763e-21	1.31602878318875e-18	Up Regulation		gene-LOC116196139	2.28048916705366	3.50856054840825e-20	1.27409990862285e-17	Up Regulation		gene-LOC116198859	-2.52479	1.07178185474572e-13	3.90222611079614e-11	Down Regulation
gene-LOC116200135	2.9781494168815	5.71925389749092e-21	2.0530149335476e-18	Up Regulation		gene-LOC116205199	1.36037308531076	3.95375160873565e-20	1.41101214740033e-17	Up Regulation		gene-LOC116212716	1.21518580172852	1.11250654964276e-13	3.98066352150625e-11	Up Regulation
gene-LOC116202400	2.43658837750889	6.25043208602331e-21	2.20566094967806e-18	Up Regulation		gene-LOC116188395	1.41488357280642	4.48957717813062e-20	1.57508064423942e-17	Up Regulation		gene-LOC116198739	-2.43061	1.22022620919052e-13	4.29209398632728e-11	Down Regulation
gene-LOC116192285	-1.77294	6.50620532364808e-21	2.25765324730588e-18	Down Regulation		gene-LOC116208671	-2.24807	7.14246557056457e-20	2.46403158075193e-17	Down Regulation		gene-LOC116210884	1.48654245377683	1.56023629275689e-13	5.39659729726394e-11	Up Regulation
gene-LOC116199513	3.26479167210011	7.26562549241574e-21	2.47984135659173e-18	Up Regulation		gene-LOC116192756	-1.39887	7.63138479717809e-20	2.5895415396195e-17	Down Regulation		gene-LOC116205957	2.09602874588145	2.42777218495527e-13	8.25959936956996e-11	Up Regulation
gene-LOC116200090	-1.47558	8.79622414703077e-21	2.95382881840614e-18	Down Regulation		gene-LOC116201969	1.37234684100187	1.0600079164074e-19	3.50110444448639e-17	Up Regulation		gene-LOC116208087	2.70212911670954	3.11244278548013e-13	1.04181492140434e-10	Up Regulation
gene-LOC116214111	1.46101536327986	1.07131575847119e-20	3.54044350656671e-18	Up Regulation		gene-LOC116198837	2.34145029553498	1.06560500508548e-19	3.50110444448639e-17	Up Regulation		gene-LOC116192927	-1.38438	3.49395285218735e-13	1.15095243716578e-10	Down Regulation
gene-LOC116187025	-2.1522	1.50793438650834e-20	4.90549905110994e-18	Down Regulation		gene-LOC116209563	1.34321558899334	1.08563151471003e-19	3.51116980046607e-17	Up Regulation		gene-LOC116200218	1.18761038796107	3.59217451523224e-13	1.16481871429086e-10	Up Regulation
gene-LOC116196486	2.7908004673238	2.20799425261233e-20	7.07237543682903e-18	Up Regulation		gene-LOC116204000	4.09245653270405	4.34068736897146e-19	1.37909737944576e-16	Up Regulation		gene-LOC116193298	4.39395521487284	7.49152124675152e-13	2.39186985282822e-10	Up Regulation
gene-LOC116207741	-1.69235	2.24868939186036e-20	7.09359289977767e-18	Down Regulation		gene-LOC116205485	1.30728169612267	4.39733451101117e-19	1.37909737944576e-16	Up Regulation		gene-LOC116196114	-1.63391	1.2979618194132e-12	4.0813032785276e-10	Down Regulation
gene-LOC116187994	1.53198244105354	3.12120260583794e-20	9.6990206348576e-18	Up Regulation		gene-LOC116190824	2.03718938485426	4.94289714243801e-19	1.52706011867648e-16	Up Regulation		gene-LOC116197562	-2.13983	1.59659685496733e-12	4.83640113091544e-10	Down Regulation
gene-LOC116195808	-2.00441	3.65852872380746e-20	1.12015541220105e-17	Down Regulation		gene-LOC116211229	2.23132326457502	6.66305073091756e-19	2.02821304528327e-16	Up Regulation		gene-LOC116211671	-2.87525	1.60018817808073e-12	4.83640113091544e-10	Down Regulation
gene-LOC116205742	6.80502124264324	4.15507365552073e-20	1.2537483117093e-17	Up Regulation		gene-LOC116190357	-2.21654	7.63418542179337e-19	2.29014498616958e-16	Down Regulation		gene-LOC116201421	-1.16426	1.60801656643938e-12	4.83640113091544e-10	Down Regulation
gene-LOC116193031	3.70183166808121	4.23542876596629e-20	1.25973752724883e-17	Up Regulation		gene-LOC116206805	-2.14204	1.35910024726678e-18	4.01885943116786e-16	Down Regulation		gene-LOC116209205	1.29468361242568	1.79557701474331e-12	5.3233728267097e-10	Up Regulation
gene-LOC116210580	1.51844166834368	4.31590386486178e-20	1.26559321783693e-17	Up Regulation		gene-LOC116202415	1.57348828051471	1.38751978914671e-18	4.04510874866869e-16	Up Regulation		gene-LOC116200800	-2.26589	2.50673712142349e-12	7.32708668745093e-10	Down Regulation
gene-LOC116207514	-1.38607	4.57675205205658e-20	1.32344413505303e-17	Down Regulation		gene-LOC116203773	1.32198660981238	2.0069654271541e-18	5.76974685786981e-16	Up Regulation		gene-LOC116215532	-1.30882	2.7235818301978e-12	7.85034635029097e-10	Down Regulation
gene-LOC116203773	1.50996992445822	5.10875010004345e-20	1.45704352168362e-17	Up Regulation		gene-LOC116188858	-2.21446	2.05300703528955e-18	5.82125926348746e-16	Down Regulation		gene-LOC116201220	1.58458523780712	2.87749731494385e-12	8.18037010644242e-10	Up Regulation
gene-LOC116192000	2.31933726915448	5.31404501228769e-20	1.49511374534905e-17	Up Regulation		gene-LOC116212960	-1.06441	2.53236583271552e-18	7.0522517423268e-16	Down Regulation		gene-LOC116188937	-1.85237	3.16805146627764e-12	8.88467190265673e-10	Down Regulation
gene-LOC116197701	1.61337901223694	6.13168722455254e-20	1.70215637353579e-17	Up Regulation		gene-LOC116215622	-2.07855	2.55528711857824e-18	7.0522517423268e-16	Down Regulation		gene-LOC116194295	-2.52933	4.26708415521458e-12	1.18073063297557e-09	Down Regulation
gene-LOC116213051	1.89632298514761	6.5978606010187e-20	1.80746654885802e-17	Up Regulation		gene-LOC116209292	-1.50667	2.91597257849038e-18	7.94180478975953e-16	Down Regulation		gene-LOC116198578	-1.89738	5.33275014540848e-12	1.45619162852187e-09	Down Regulation
gene-LOC116200652	2.34686034573382	1.15375211329789e-19	3.11962584400805e-17	Up Regulation		gene-LOC116198786	1.08871303140727	3.12363011830189e-18	8.39688569074425e-16	Up Regulation		gene-LOC116208766	-1.1787	5.52498817411784e-12	1.48909194256451e-09	Down Regulation
gene-LOC116203713	-1.35526	1.47827077535656e-19	3.94584583883635e-17	Down Regulation		gene-LOC116187300	-2.08351	4.89903136131841e-18	1.30006474548628e-15	Down Regulation		gene-LOC116193008	-5.0502	5.82415436781225e-12	1.54594655201234e-09	Down Regulation
gene-LOC116210707	2.15396056053199	1.66033062969025e-19	4.3757067987533e-17	Up Regulation		gene-LOC116203040	1.78082509491267	6.76658565653503e-18	1.77293109499517e-15	Up Regulation		gene-LOC116189029	-1.85739	5.8849215828543e-12	1.54594655201234e-09	Down Regulation
gene-LOC116206045	1.6819939886075	1.72062197302658e-19	4.47791868480167e-17	Up Regulation		gene-LOC116211845	1.70952358017555	7.50521332827123e-18	1.94188013352358e-15	Up Regulation		gene-LOC116195834	-1.12494	6.10661723853749e-12	1.58413284439211e-09	Down Regulation
gene-LOC116201483	2.0950785028275	1.74530550497421e-19	4.48608155723e-17	Up Regulation		gene-LOC116196236	-1.29487	8.78685294180472e-18	2.24542060546192e-15	Down Regulation		gene-LOC116214786	-1.05592	8.55764025567494e-12	2.19255195340768e-09	Down Regulation
gene-LOC116212502	-1.82812	1.99126095470856e-19	5.05586013134539e-17	Down Regulation		gene-LOC116212144	-1.2251	1.05321469487204e-17	2.65859645965322e-15	Down Regulation		gene-LOC116207337	-4.754	9.18501691637486e-12	2.31240335751295e-09	Down Regulation
gene-LOC116215847	-1.87592	2.40973094856798e-19	6.04465040351631e-17	Down Regulation		gene-LOC116205216	1.04650375026641	1.53141325955695e-17	3.81912326018908e-15	Up Regulation		gene-LOC116203737	1.06993134304461	9.24827632985953e-12	2.31240335751295e-09	Up Regulation
gene-LOC116205047	1.42895855114207	2.81534155449839e-19	6.97802513864959e-17	Up Regulation		gene-LOC116204547	1.60131970664103	1.74313727650129e-17	4.29538077217858e-15	Up Regulation		gene-LOC116194777	-1.00622	1.14740341927199e-11	2.83476942382758e-09	Down Regulation
gene-LOC116215513	-1.31416	3.16716356116703e-19	7.75768768747031e-17	Down Regulation		gene-LOC116195522	2.62232949922569	2.47430894456279e-17	6.02537892276531e-15	Up Regulation		gene-LOC116199751	-1.41665	1.45811495384937e-11	3.56003054555718e-09	Down Regulation
gene-LOC116189762	-2.37956	3.48733872849934e-19	8.44260375899491e-17	Down Regulation		gene-LOC116205893	3.29079620789488	3.01371224790761e-17	7.25358486272554e-15	Up Regulation		gene-LOC116188319	1.07010976664939	1.6365198110409e-11	3.94915065564324e-09	Up Regulation
gene-LOC116195627	-1.65474	3.59176175008663e-19	8.59545742951765e-17	Down Regulation		gene-LOC116201330	1.79728746486802	4.17643059420749e-17	9.93654446775873e-15	Up Regulation		gene-LOC116215060	-2.75724	1.77320477624627e-11	4.22980674959066e-09	Down Regulation
gene-LOC116209335	1.55109369126929	4.21995112210216e-19	9.98402072297352e-17	Up Regulation		gene-LOC116193129	1.19209661344066	4.93822785910721e-17	1.16154975517796e-14	Up Regulation		gene-LOC116197289	-1.51269	1.81038891840073e-11	4.2694319572239e-09	Down Regulation
gene-LOC116201378	2.46642711323592	5.15481466012776e-19	1.20587911487483e-16	Up Regulation		gene-LOC116213401	1.38486037630831	1.05087656230115e-16	2.44405550146872e-14	Up Regulation		gene-LOC116199901	-1.94612	2.2702541752679e-11	5.29377358419492e-09	Down Regulation
gene-LOC116189094	3.04548214367694	7.46431787089389e-19	1.72674553413345e-16	Up Regulation		gene-LOC116197869	1.12974815361847	1.54981633238915e-16	3.56440536268034e-14	Up Regulation		gene-LOC116215622	-1.61428	2.34119738612078e-11	5.39854103935162e-09	Down Regulation
gene-LOC116208715	-1.83254	1.18247638702448e-18	2.70540201954392e-16	Down Regulation		gene-LOC116204933	1.22585959422419	1.58370603916738e-16	3.60232212139842e-14	Up Regulation		gene-LOC116207451	-1.19367	2.74716109713181e-11	6.26503673063478e-09	Down Regulation
gene-LOC116202393	2.38841384743975	1.20795188604828e-18	2.73364763777447e-16	Up Regulation		gene-LOC116212502	-1.31308	1.85828573353863e-16	4.17062349944819e-14	Down Regulation		gene-LOC116198157	-1.84262	2.82381456116597e-11	6.36985038998667e-09	Down Regulation
gene-LOC116199839	2.4208726336633	1.45620347306021e-18	3.26001680743156e-16	Up Regulation		gene-LOC116187888	1.09135210315828	1.87384890791189e-16	4.17062349944819e-14	Up Regulation		gene-LOC116215637	-1.32544	2.97782226466855e-11	6.64502639340498e-09	Down Regulation
gene-LOC116205265	2.37624343821668	1.70505568253909e-18	3.77651694792168e-16	Up Regulation		gene-LOC116189098	1.76918110959119	2.11481196889643e-16	4.65686095150929e-14	Up Regulation		gene-LOC116187109	1.20350273750979	3.49280519688698e-11	7.71129640968038e-09	Up Regulation
gene-LOC116215633	1.45531346995026	1.72563136884322e-18	3.78185737887535e-16	Up Regulation		gene-LOC116208614	0.97624183909496	2.73401236482233e-16	5.956981256785e-14	Nodiff		gene-LOC116204856	-1.87679	4.30097856402047e-11	9.39560085674914e-09	Down Regulation
gene-LOC116203931	3.36965423578915	2.44534403110786e-18	5.30333986746517e-16	Up Regulation		gene-LOC116198655	1.45175802674807	3.19803361870675e-16	6.89542686183448e-14	Up Regulation		gene-LOC116198937	1.35251853346127	4.54247916597799e-11	9.81979897203555e-09	Up Regulation
gene-LOC116198671	-2.08284	2.8263754047032e-18	6.06650885834234e-16	Down Regulation		gene-LOC116195427	1.05745923912547	3.33681136253456e-16	7.12048024671164e-14	Up Regulation		gene-LOC116199795	-1.38576	4.85073096479081e-11	1.03780638878663e-08	Down Regulation
gene-LOC116215835	1.44772627685812	3.49846686304422e-18	7.43245715189598e-16	Up Regulation		gene-LOC116204678	1.15371214040278	5.24170291009021e-16	1.1071225360812e-13	Up Regulation		gene-LOC116198671	1.61606914428151	6.07977541281518e-11	1.28748550145055e-08	Up Regulation
gene-LOC116208241	-1.37729	3.72494068979917e-18	7.83366314763825e-16	Down Regulation		gene-LOC116212285	1.06619799113051	5.56672923684004e-16	1.16389624720558e-13	Up Regulation		gene-LOC116201374	-2.00147	8.28913458949191e-11	1.73762030440127e-08	Down Regulation
gene-LOC116199240	-1.8045	3.83855253062802e-18	7.99186636876754e-16	Down Regulation		gene-LOC116203535	1.05493733938265	6.43853386791255e-16	1.33271212531922e-13	Up Regulation		gene-LOC116189604	1.23419165561156	9.34528386822187e-11	1.93942676117208e-08	Up Regulation
gene-LOC116200776	1.77652224136985	4.05978912411261e-18	8.36879302614104e-16	Up Regulation		gene-LOC116211884	1.26147373386212	7.64105012606418e-16	1.56596135207329e-13	Up Regulation		gene-LOC116198098	-1.00004	1.02953334950177e-10	2.11543619823864e-08	Down Regulation
gene-LOC116208614	1.40999743943294	4.86286131187598e-18	9.9259580895351e-16	Up Regulation		gene-LOC116208087	3.12533877329226	1.39507397575741e-15	2.83104276707868e-13	Up Regulation		gene-LOC116196449	-1.0458	1.09455767993171e-10	2.22699564035518e-08	Down Regulation
gene-LOC116213556	-1.52029	6.06808050182496e-18	1.22657704900967e-15	Down Regulation		gene-LOC116212006	1.24623780108814	1.4953495991183e-15	3.00507197593687e-13	Up Regulation		gene-LOC116188267	-1.6869	1.36735142028387e-10	2.75501398302439e-08	Down Regulation
gene-LOC116208594	1.3677064603554	6.17628890050009e-18	1.2364455279655e-15	Up Regulation		gene-LOC116198552	5.31607420423821	2.26723937838201e-15	4.51246037433935e-13	Up Regulation		gene-LOC116212885	-2.12904	1.55348910068607e-10	3.09995762562866e-08	Down Regulation
gene-LOC116204284	-2.44832	6.94280424379054e-18	1.3766588986259e-15	Down Regulation		gene-LOC116202446	-2.5605	2.44243402322701e-15	4.79991959405881e-13	Down Regulation		gene-LOC116206587	-1.33555	1.89970534009186e-10	3.75472237361203e-08	Down Regulation
gene-LOC116189494	-1.91739	8.20714630473742e-18	1.61200741570409e-15	Down Regulation		gene-LOC116213320	1.19823260741018	2.45804858674445e-15	4.79991959405881e-13	Up Regulation		gene-LOC116208354	-2.05644	1.98286390668597e-10	3.88211081655225e-08	Down Regulation
gene-LOC116198859	3.0135334677745	8.3353580433714e-18	1.62188929404666e-15	Up Regulation		gene-LOC116214179	1.26986340020621	3.10858837799651e-15	6.0135206388925e-13	Up Regulation		gene-LOC116214911	1.09457756449643	2.13853518133656e-10	4.14775893628763e-08	Up Regulation
gene-LOC116213874	2.3577310847366	8.73173881189222e-18	1.68328520429256e-15	Up Regulation		gene-LOC116210940	1.07867088112461	4.17737783040045e-15	8.00625404735731e-13	Up Regulation		gene-LOC116206407	-1.59218	2.32297023286945e-10	4.46375937432775e-08	Down Regulation
gene-LOC116200192	-1.33784	1.03343751395387e-17	1.97396046243299e-15	Down Regulation		gene-LOC116192285	-1.28181	4.849398158687e-15	9.14792558486494e-13	Down Regulation		gene-LOC116208052	1.66520463514854	2.4561176072309e-10	4.6763127250333e-08	Up Regulation
gene-LOC116194295	3.38512236486565	1.20420049826759e-17	2.27922312490284e-15	Up Regulation		gene-LOC116200036	-2.22319	4.86145134709475e-15	9.14792558486494e-13	Down Regulation		gene-LOC116213874	-1.50963	2.58463737833005e-10	4.87627086477122e-08	Down Regulation
gene-LOC116198157	2.8579311449255	1.65597826008239e-17	3.10607814188426e-15	Up Regulation		gene-LOC116215593	-1.09307	4.95181453112081e-15	9.23401882699727e-13	Down Regulation		gene-LOC116209514	-1.03016	2.6851492965838e-10	5.02026156324358e-08	Down Regulation
gene-LOC116196500	-1.54901	3.06962312273511e-17	5.70621012637009e-15	Down Regulation		gene-LOC116213960	0.943135022928826	6.42014933220723e-15	1.18652384845855e-12	Nodiff		gene-LOC116194206	-2.05323	3.24609993669259e-10	5.98867354452695e-08	Down Regulation
gene-LOC116195419	1.32727465312768	3.9270748842768e-17	7.2355485920923e-15	Up Regulation		gene-LOC116189494	-1.36319	9.70083753109288e-15	1.77697023058488e-12	Down Regulation		gene-LOC116196292	-3.02722	3.26083029215798e-10	5.98867354452695e-08	Down Regulation
gene-LOC116196370	1.60242552537239	5.08559664667112e-17	9.28790545470988e-15	Up Regulation		gene-LOC116213040	1.15701818638018	9.99732235193361e-15	1.81521557335679e-12	Up Regulation		gene-LOC116206246	-1.82227	3.56406291071181e-10	6.48815768298265e-08	Down Regulation
gene-LOC116206735	-1.29902	5.55790743066319e-17	1.0062228930992e-14	Down Regulation		gene-LOC116208594	1.00075891727353	1.01941859137973e-14	1.83486481938862e-12	Up Regulation		gene-LOC116209492	1.50009887816904	3.96377444265544e-10	7.15306182681985e-08	Up Regulation
gene-LOC116213040	1.47690368467797	6.03492274901983e-17	1.08316458305683e-14	Up Regulation		gene-LOC116199532	1.65458059173926	1.04504963274615e-14	1.86478296105281e-12	Up Regulation		gene-LOC116189094	-1.93486	4.0046530378722e-10	7.16453142197946e-08	Down Regulation
gene-LOC116197495	3.12204664084841	6.41329537377314e-17	1.14123768958937e-14	Up Regulation		gene-LOC116195831	-2.83148	1.18447835515256e-14	2.09551431395751e-12	Down Regulation		gene-LOC116199878	-1.02031	4.24273322110753e-10	7.52559337928587e-08	Down Regulation
gene-LOC116202242	-1.72065	8.25988299265671e-17	1.45737935514502e-14	Down Regulation		gene-LOC116207428	1.1952855654235	1.27445659554591e-14	2.23559127722074e-12	Up Regulation		gene-LOC116198198	-1.09903	5.0190432123782e-10	8.82713591410888e-08	Down Regulation
gene-LOC116209823	-1.34837	1.28098124152324e-16	2.24117894525326e-14	Down Regulation		gene-LOC116206900	1.46962858390792	1.32000309099618e-14	2.29602890592689e-12	Up Regulation		gene-LOC116187942	-0.956861	5.72076995892295e-10	9.97673436617883e-08	Nodiff
gene-LOC116188163	2.03044865775821	1.30126942543867e-16	2.25770245313609e-14	Up Regulation		gene-LOC116213450	0.948285775904976	1.44689340787037e-14	2.49577055412574e-12	Nodiff		gene-LOC116210233	3.98545334411567	5.99976867976326e-10	1.03450369579605e-07	Up Regulation
gene-LOC116188937	2.11799000408658	1.44079195051264e-16	2.47911474460109e-14	Up Regulation		gene-LOC116200177	0.927771993509947	1.53770860789705e-14	2.63049838635216e-12	Nodiff		gene-LOC116212522	-1.60141	6.03165552890291e-10	1.03450369579605e-07	Down Regulation
gene-LOC116188050	-2.03776	1.53896059450304e-16	2.62632455553715e-14	Down Regulation		gene-LOC116210041	-1.35268	1.56247722976388e-14	2.65096034253136e-12	Down Regulation		gene-LOC116212683	1.99579659394268	6.78878087742828e-10	1.15481614384647e-07	Up Regulation
gene-LOC116203759	-1.52899	1.55279531515411e-16	2.62839011882183e-14	Down Regulation		gene-LOC116202861	2.37018178485738	1.64357913811812e-14	2.76588980324447e-12	Up Regulation		gene-LOC116205485	1.09996733686762	6.96831266939598e-10	1.17571864087784e-07	Up Regulation
gene-LOC116205020	1.60926556466622	1.68001383589971e-16	2.82079742447031e-14	Up Regulation		gene-LOC116193059	-0.928713	1.74285448857032e-14	2.9093020208804e-12	Nodiff		gene-LOC116211895	-0.929697	7.17214955873014e-10	1.19505733762017e-07	Nodiff
gene-LOC116189565	3.0580008201352	2.00122966114441e-16	3.33324812360213e-14	Up Regulation		gene-LOC116211576	1.19840989032803	1.80750984672318e-14	2.99309170538584e-12	Up Regulation		gene-LOC116198094	1.30871314955426	7.19809989893127e-10	1.19505733762017e-07	Up Regulation
gene-LOC116209643	3.12044963773244	2.29466239368041e-16	3.79165643146239e-14	Up Regulation		gene-LOC116198710	3.77017910740698	1.98398180244444e-14	3.25924121657122e-12	Up Regulation		gene-LOC116215402	-1.0354	7.93641200130689e-10	1.30717744653271e-07	Down Regulation
gene-LOC116207656	1.25392993375836	2.3965669632224e-16	3.92886017120396e-14	Up Regulation		gene-LOC116195176	1.21941050182347	2.01090750711154e-14	3.27746255824423e-12	Up Regulation		gene-LOC116202318	-1.83093	9.68072044770816e-10	1.58192119252982e-07	Down Regulation
gene-LOC116205514	2.05658386657707	2.63100797383277e-16	4.27949890743736e-14	Up Regulation		gene-LOC116202419	0.920077184620863	2.38060008734797e-14	3.84969071937623e-12	Nodiff		gene-LOC116210883	1.00444499217909	1.12380467802879e-09	1.82205613149465e-07	Up Regulation
gene-LOC116207451	1.58350232238621	3.28544058780992e-16	5.30254829753508e-14	Up Regulation		gene-LOC116212722	1.3296763969004	2.68571805027151e-14	4.30943239709846e-12	Up Regulation		gene-LOC116203432	-1.17551	1.22984239055994e-09	1.97852086289073e-07	Down Regulation
gene-LOC116202387	1.84480513856167	3.3519484720632e-16	5.3682743991043e-14	Up Regulation		gene-LOC116198734	-2.34822	3.08903557996992e-14	4.91845749767673e-12	Down Regulation		gene-LOC116208047	2.22867603159735	1.29373955971471e-09	2.06082388597487e-07	Up Regulation
gene-LOC116209378	1.49752563832473	3.81284587580814e-16	6.05980543010118e-14	Up Regulation		gene-LOC116199795	-1.41829	3.6763954395748e-14	5.78509064658919e-12	Down Regulation		gene-LOC116208543	-0.945815	1.30086218408282e-09	2.06082388597487e-07	Nodiff
gene-LOC116211895	1.23696382034796	4.39931514879371e-16	6.93891980287008e-14	Up Regulation		gene-LOC116196951	0.933459194258276	3.68986935426973e-14	5.78509064658919e-12	Nodiff		gene-LOC116207617	-1.12745	1.32691876925802e-09	2.08617766806149e-07	Down Regulation
gene-LOC116212716	-1.3242	4.62118903690315e-16	7.23407186077621e-14	Down Regulation		gene-LOC116194906	4.68420102857332	3.71717018211683e-14	5.78509064658919e-12	Up Regulation		gene-LOC116187014	-1.53094	1.36972498512861e-09	2.13728591100557e-07	Down Regulation
gene-LOC116210443	-1.63011	4.70359051619684e-16	7.30052262791256e-14	Down Regulation		gene-LOC116199142	1.34312980287567	3.86079383262231e-14	5.96377399563053e-12	Up Regulation		gene-LOC116202706	-1.64768	1.59277222144123e-09	2.46677626205744e-07	Down Regulation
gene-LOC116213394	1.23509941601787	4.73376827458307e-16	7.30052262791256e-14	Up Regulation		gene-LOC116203553	1.02505113715816	4.03305583276756e-14	6.18372019870042e-12	Up Regulation		gene-LOC116209378	-1.0719	1.88459988413343e-09	2.89711862188305e-07	Down Regulation
gene-LOC116204756	-1.39082	4.95721655197161e-16	7.58891533912125e-14	Down Regulation		gene-LOC116202821	1.68020429597066	4.14239568362147e-14	6.30423134787546e-12	Up Regulation		gene-LOC116197868	-1.96221	2.22843390374857e-09	3.40049182385986e-07	Down Regulation
gene-LOC116196608	1.28765896287253	6.46984600080494e-16	9.83227691509188e-14	Up Regulation		gene-LOC116193862	3.48990280149394	4.17256724797786e-14	6.30423134787546e-12	Up Regulation		gene-LOC116215063	-1.47014	2.34171297881848e-09	3.54726784302335e-07	Down Regulation
gene-LOC116203158	2.92119037271395	1.50938250563195e-15	2.27719882371429e-13	Up Regulation		gene-LOC116187413	4.24598199717337	4.28923817931975e-14	6.43354645461881e-12	Up Regulation		gene-LOC116203513	1.12588858018069	2.45536236084339e-09	3.69247355612919e-07	Up Regulation
gene-LOC116205187	-1.31631	1.8245386304536e-15	2.73287009252115e-13	Down Regulation		gene-LOC116213334	-1.12131	4.6361476786546e-14	6.87632150460345e-12	Down Regulation		gene-LOC116210745	-0.971366	2.58111053665723e-09	3.8536537386509e-07	Nodiff
gene-LOC116188430	-2.08179	1.91874719984666e-15	2.85345119291482e-13	Down Regulation		gene-LOC116198468	1.24322997692442	4.65087690537941e-14	6.87632150460345e-12	Up Regulation		gene-LOC116189349	-1.40894	2.61260033960132e-09	3.87280677483902e-07	Down Regulation
gene-LOC116193825	-4.16866	3.26373324597189e-15	4.81921462277552e-13	Down Regulation		gene-LOC116200590	-2.30672	5.86118656189753e-14	8.60430501026361e-12	Down Regulation		gene-LOC116213676	-1.04669	2.73275782496194e-09	4.02219313059824e-07	Down Regulation
gene-LOC116208915	-1.39723	3.50350980138013e-15	5.13683620174185e-13	Down Regulation		gene-LOC116208710	0.974283367655795	6.28064674900711e-14	9.15514838434494e-12	Nodiff		gene-LOC116194233	-2.66097	2.88404736421617e-09	4.21497429222382e-07	Down Regulation
gene-LOC116200989	-1.46095	3.54347756062993e-15	5.1591050917703e-13	Down Regulation		gene-LOC116203350	-2.28645	6.82018736724168e-14	9.87210198003745e-12	Down Regulation		gene-LOC116195914	0.984867632079667	3.10564184888947e-09	4.50708988041981e-07	Nodiff
gene-LOC116192710	1.39484159933815	3.58667475493062e-15	5.18573391650386e-13	Up Regulation		gene-LOC116196167	0.971110571658039	7.26377118487126e-14	1.04411666496979e-11	Nodiff		gene-LOC116205047	-0.930857	3.41065471198685e-09	4.91536925262937e-07	Nodiff
gene-LOC116212483	2.50228892203936	3.99527154205071e-15	5.7235621526639e-13	Up Regulation		gene-LOC116196500	-1.37112	7.82038911582664e-14	1.11637402971376e-11	Down Regulation		gene-LOC116197532	1.1346291868059	3.53366462869717e-09	5.05752703719672e-07	Up Regulation
gene-LOC116196272	-1.3969	4.01364108688247e-15	5.7235621526639e-13	Down Regulation		gene-LOC116188430	-2.20547	9.71536818109986e-14	1.37086782140658e-11	Down Regulation		gene-LOC116211799	-1.05824	3.57989249170111e-09	5.08859649864885e-07	Down Regulation
gene-LOC116198734	-3.19294	4.04232909496977e-15	5.72525794267148e-13	Down Regulation		gene-LOC116204756	-1.21409	9.73561861668523e-14	1.37086782140658e-11	Down Regulation		gene-LOC116197806	1.38285233093381	3.76508999098781e-09	5.31543623013401e-07	Up Regulation
gene-LOC116206145	-2.94764	4.26492633328335e-15	5.99971393641617e-13	Down Regulation		gene-LOC116202344	2.15691168748412	1.02463443456775e-13	1.43303433521066e-11	Up Regulation		gene-LOC116202763	1.37197030392895	4.32120868326285e-09	6.05932728403742e-07	Up Regulation
gene-LOC116195371	-1.21028	4.51189944950272e-15	6.27900240519985e-13	Down Regulation		gene-LOC116201625	1.27713455793893	1.27603253072673e-13	1.77265754050421e-11	Up Regulation		gene-LOC116196285	-0.924855	5.98191330677152e-09	8.33172126546506e-07	Nodiff
gene-LOC116188184	3.51925334787502	4.52377694899124e-15	6.27900240519985e-13	Up Regulation		gene-LOC116188163	1.87495232422272	1.33622960480721e-13	1.84390777266029e-11	Up Regulation		gene-LOC116194820	2.43607496959209	6.71811787122705e-09	9.294740012105e-07	Up Regulation
gene-LOC116214685	-2.09609	6.12223242674901e-15	8.44138272350426e-13	Down Regulation		gene-LOC116210140	-1.5005	1.3867351303962e-13	1.90092916980603e-11	Down Regulation		gene-LOC116200090	1.24727892677101	6.85748624460568e-09	9.42472927379481e-07	Up Regulation
gene-LOC116206059	1.23296536377713	6.72530246683545e-15	9.21189456312593e-13	Up Regulation		gene-LOC116210580	1.16155338995253	1.53166688941088e-13	2.07635894354178e-11	Up Regulation		gene-LOC116215748	-1.38909	6.98035213714361e-09	9.52664154714804e-07	Down Regulation
gene-LOC116214291	1.28964370913624	7.09163643287875e-15	9.6501876165056e-13	Up Regulation		gene-LOC116196934	1.39607293400221	1.53477423238751e-13	2.07635894354178e-11	Up Regulation		gene-LOC116209527	0.937353971328427	7.02344796758854e-09	9.52664154714804e-07	Nodiff
gene-LOC116194724	-3.32838	7.1456344320986e-15	9.66052655040862e-13	Down Regulation		gene-LOC116197344	1.95783458674471	2.02821150828435e-13	2.72610064999855e-11	Up Regulation		gene-LOC116195219	-1.09675	7.17736564685507e-09	9.67219930319371e-07	Down Regulation
gene-LOC116205977	-2.20199	8.52649808129702e-15	1.14530122614583e-12	Down Regulation		gene-LOC116215469	0.936266810990793	2.16346115293471e-13	2.88912789707068e-11	Nodiff		gene-LOC116211824	-0.916664	7.27626280157505e-09	9.68069779239796e-07	Nodiff
gene-LOC116199809	-2.14077	9.70455568304986e-15	1.2951849315455e-12	Down Regulation		gene-LOC116197609	-1.72196	2.8277844269145e-13	3.75207114440406e-11	Down Regulation		gene-LOC116201052	-1.07269	7.276966489732e-09	9.68069779239796e-07	Down Regulation
gene-LOC116187019	2.85311442837098	1.09227821761899e-14	1.44848614591257e-12	Up Regulation		gene-LOC116199021	1.28609855171826	2.90706789245876e-13	3.83270052904483e-11	Up Regulation		gene-LOC116203759	1.20632321656149	7.63869396990877e-09	1.00971857297781e-06	Up Regulation
gene-LOC116208945	1.99571824738933	1.15400861723475e-14	1.52066198802706e-12	Up Regulation		gene-LOC116207217	2.46109319973678	3.07756172026053e-13	4.03180063592865e-11	Up Regulation		gene-LOC116208035	-0.919082	8.81993249907106e-09	1.15848138704571e-06	Nodiff
gene-LOC116197699	1.37310913749479	1.18904182093249e-14	1.55697174288141e-12	Up Regulation		gene-LOC116215460	-1.44972	3.45996447606372e-13	4.50426444591465e-11	Down Regulation		gene-LOC116210464	-1.36517	8.99639346168715e-09	1.17274935763351e-06	Down Regulation
gene-LOC116188383	-1.63101	1.26797264501561e-14	1.64994940432657e-12	Down Regulation		gene-LOC116214310	0.986592476033807	3.83502242850782e-13	4.96132057798021e-11	Nodiff		gene-LOC116203713	1.09812438409248	9.04157939677934e-09	1.17274935763351e-06	Up Regulation
gene-LOC116196909	1.56770189098601	1.29772600137508e-14	1.67817735084653e-12	Up Regulation		gene-LOC116207565	1.62529176405522	4.30706272842526e-13	5.53738455997977e-11	Up Regulation		gene-LOC116192196	-2.6499	9.62589466062938e-09	1.24078380057169e-06	Down Regulation
gene-LOC116193254	4.31591395560109	1.47285699714747e-14	1.89289399263027e-12	Up Regulation		gene-LOC116204967	1.80280889018834	4.86108932796356e-13	6.21109185182208e-11	Up Regulation		gene-LOC116200153	-1.22049	1.00583955965577e-08	1.28853014700841e-06	Down Regulation
gene-LOC116207925	-1.31726	1.72386610208822e-14	2.20189522978384e-12	Down Regulation		gene-LOC116209291	2.3086809564235	5.89881378895327e-13	7.49076973113765e-11	Up Regulation		gene-LOC116189028	-1.85105	1.03721246367551e-08	1.32056872752502e-06	Down Regulation
gene-LOC116194607	-2.08087	1.9216872142665e-14	2.43960535372125e-12	Down Regulation		gene-LOC116194125	1.00389650236944	6.58446847433626e-13	8.31048249696868e-11	Up Regulation		gene-LOC116213675	1.71638896869504	1.06630184634665e-08	1.34932696446537e-06	Up Regulation
gene-LOC116214913	-1.18961	1.94959988862642e-14	2.46004058673952e-12	Down Regulation		gene-LOC116211395	0.969140956254657	6.87728220240658e-13	8.62744632167357e-11	Nodiff		gene-LOC116197883	1.12166027117583	1.22662634525304e-08	1.54279857836583e-06	Up Regulation
gene-LOC116197433	3.25147335040378	2.01183073397725e-14	2.52327204104858e-12	Up Regulation		gene-LOC116201806	0.949599515708688	7.18700421779959e-13	8.96167471712251e-11	Nodiff		gene-LOC116200702	-0.981617	1.29770179729003e-08	1.62236177103374e-06	Nodiff
gene-LOC116192544	-1.49238	2.03743313726288e-14	2.5400813124439e-12	Down Regulation		gene-LOC116192655	0.873924457055314	9.55730449106282e-13	1.1845906925779e-10	Nodiff		gene-LOC116196094	-0.866411	1.32366872258159e-08	1.64491598800813e-06	Nodiff
gene-LOC116194718	3.57599461508848	2.62518618550501e-14	3.25335573703656e-12	Up Regulation		gene-LOC116202242	-1.35597	9.99897627756831e-13	1.23195720219873e-10	Down Regulation		gene-LOC116208862	-0.868064	1.49550327070659e-08	1.84739162958177e-06	Nodiff
gene-LOC116210351	-2.18886	2.66937910395e-14	3.28854869492539e-12	Down Regulation		gene-LOC116189466	1.00882961259352	1.17382033491832e-12	1.43768681138901e-10	Up Regulation		gene-LOC116212503	0.911478846878925	1.63107656812408e-08	2.00294272297509e-06	Nodiff
gene-LOC116202067	2.51380786498209	2.93317135100791e-14	3.59227220752851e-12	Up Regulation		gene-LOC116202394	2.1713372446857	1.42309121611165e-12	1.73273912248794e-10	Up Regulation		gene-LOC116196516	1.1842191069229	1.69270141521493e-08	2.0663901452915e-06	Up Regulation
gene-LOC116211039	-1.15719	3.11125896109832e-14	3.77569696145527e-12	Down Regulation		gene-LOC116215204	-0.892474	1.7940642841508e-12	2.17165711214254e-10	Nodiff		gene-LOC116206253	-1.8388	1.74764981333565e-08	2.1200948604594e-06	Down Regulation
gene-LOC116200177	1.13338437214607	3.11921170686986e-14	3.77569696145527e-12	Up Regulation		gene-LOC116208378	1.05452919809398	1.98269266925162e-12	2.38603230004879e-10	Up Regulation		gene-LOC116201853	1.49626166409264	1.75816375659455e-08	2.1200948604594e-06	Up Regulation
gene-LOC116209751	1.24817615012073	3.46443517852456e-14	4.16933759635153e-12	Up Regulation		gene-LOC116193485	0.865653711966299	2.25759843764426e-12	2.70115780698257e-10	Nodiff		gene-LOC116194629	-1.24949	1.76734164149509e-08	2.1200948604594e-06	Down Regulation
gene-LOC116212960	-1.13573	3.49181628892173e-14	4.17813880088221e-12	Down Regulation		gene-LOC116205898	2.15754093808821	2.28853224787033e-12	2.72243270107287e-10	Up Regulation		gene-LOC116199288	1.56593896842424	1.84779166967189e-08	2.20115767910763e-06	Up Regulation
gene-LOC116214271	-1.41064	3.79094270297386e-14	4.51013869005233e-12	Down Regulation		gene-LOC116212037	1.82088434056084	2.72891244672395e-12	3.22775764198509e-10	Up Regulation		gene-LOC116215363	-1.93415	1.85612968652164e-08	2.20115767910763e-06	Down Regulation
gene-LOC116196656	-1.13814	3.83859657614956e-14	4.54088526792237e-12	Down Regulation		gene-LOC116210687	0.959671421015526	2.99141012566872e-12	3.51813626086459e-10	Nodiff		gene-LOC116196778	-1.0293	1.90148398507084e-08	2.24213051944177e-06	Down Regulation
gene-LOC116201267	1.20445266153265	3.98601099071437e-14	4.68862987721317e-12	Up Regulation		gene-LOC116187994	0.976158339169163	3.07286527449643e-12	3.59351628908483e-10	Nodiff		gene-LOC116213775	-1.10002	2.10744121659976e-08	2.47094506034435e-06	Down Regulation
gene-LOC116215071	1.19075952371341	4.52251372073436e-14	5.28981661043199e-12	Up Regulation		gene-LOC116200094	1.21530969866132	3.12948775942455e-12	3.63917231080499e-10	Up Regulation		gene-LOC116192123	-2.60904	2.19070749328337e-08	2.55414340494999e-06	Down Regulation
gene-LOC116193281	1.82443889827675	4.64477693396873e-14	5.40247238911894e-12	Up Regulation		gene-LOC116188650	-3.33891	3.21792158446879e-12	3.72110384787259e-10	Down Regulation		gene-LOC116192599	0.948754578403332	2.24189793825732e-08	2.59922390573487e-06	Nodiff
gene-LOC116202247	-1.14084	4.75086632325819e-14	5.46654378626527e-12	Down Regulation		gene-LOC116190381	1.72478715173843	3.24537961615046e-12	3.73200625970546e-10	Up Regulation		gene-LOC116196139	-1.20358	2.4899103360837e-08	2.8707282891525e-06	Down Regulation
gene-LOC116199059	3.67632632987004	4.75237476135454e-14	5.46654378626527e-12	Up Regulation		gene-LOC116209343	1.43485019668529	3.45850908006264e-12	3.95512041150368e-10	Up Regulation		gene-LOC116205500	-1.04047	2.65076153568638e-08	3.03929580939776e-06	Down Regulation
gene-LOC116203483	1.21933130030431	5.2304853157575e-14	5.98269532638775e-12	Up Regulation		gene-LOC116198008	0.948173400656242	3.66019135413706e-12	4.16276378237819e-10	Nodiff		gene-LOC116192149	-2.29065	3.00637996275825e-08	3.42809908610561e-06	Down Regulation
gene-LOC116187795	1.12897116120568	5.25856505633506e-14	5.98269532638775e-12	Up Regulation		gene-LOC116206445	4.95225901409991	3.90991054566952e-12	4.42247204288598e-10	Up Regulation		gene-LOC116205256	-0.954535	3.09747112355225e-08	3.51266766268196e-06	Nodiff
gene-LOC116194538	-2.11991	5.32264736262137e-14	6.02269120053136e-12	Down Regulation		gene-LOC116212354	2.16327899504596	4.7551690058665e-12	5.34861347008014e-10	Up Regulation		gene-LOC116210553	-1.00805	3.27438482857583e-08	3.69311458409968e-06	Down Regulation
gene-LOC116207707	1.21451162248368	5.38965070553129e-14	6.06554203725197e-12	Up Regulation		gene-LOC116205999	-0.917927	4.78039273377857e-12	5.34861347008014e-10	Nodiff		gene-LOC116203852	-2.76945	3.50363783805064e-08	3.9199098848909e-06	Down Regulation
gene-LOC116210626	1.61206015227551	6.25161014106593e-14	6.99777006112864e-12	Up Regulation		gene-LOC116205476	1.32792139765887	5.13312386747183e-12	5.71239413617201e-10	Up Regulation		gene-LOC116213665	-0.839173	3.51324260872985e-08	3.9199098848909e-06	Nodiff
gene-LOC116203451	-2.0707	6.74321013878215e-14	7.5076810208259e-12	Down Regulation		gene-LOC116209823	-1.08755	5.36964228520207e-12	5.94364843109078e-10	Down Regulation		gene-LOC116209643	-1.74077	3.83036360657454e-08	4.23813711360113e-06	Down Regulation
gene-LOC116194233	3.84367012709646	6.85946858113106e-14	7.59649658825258e-12	Up Regulation		gene-LOC116215948	1.90144641544226	5.76489450614463e-12	6.3472101799302e-10	Up Regulation		gene-LOC116205301	-1.4029	3.84529661286965e-08	4.23813711360113e-06	Down Regulation
gene-LOC116208422	-1.18918	8.40997612454676e-14	9.2643229054531e-12	Down Regulation		gene-LOC116195940	1.04539696010814	6.32197672862726e-12	6.92373525427808e-10	Up Regulation		gene-LOC116208067	-0.877153	3.86725653983116e-08	4.23813711360113e-06	Nodiff
gene-LOC116204096	-1.09542	8.96119347148031e-14	9.81958147769579e-12	Down Regulation		gene-LOC116207960	1.45662134697991	6.44914166120033e-12	7.02583069711503e-10	Up Regulation		gene-LOC116202408	-1.21679	3.88014287854389e-08	4.23813711360113e-06	Down Regulation
gene-LOC116199750	1.40583726077321	9.80687056100337e-14	1.06900023602141e-11	Up Regulation		gene-LOC116214311	0.861421529197761	7.15624447965774e-12	7.75534578452542e-10	Nodiff		gene-LOC116196413	1.36823029940078	3.93795907917251e-08	4.25775138176543e-06	Up Regulation
gene-LOC116213891	1.14914171746075	1.03070650008828e-13	1.11767236103323e-11	Up Regulation		gene-LOC116211417	0.89747149220597	7.28403935148175e-12	7.85272554876671e-10	Nodiff		gene-LOC116199240	1.39886347296706	3.93913297016799e-08	4.25775138176543e-06	Up Regulation
gene-LOC116188650	-5.1244	1.09996236080592e-13	1.18659152082794e-11	Down Regulation		gene-LOC116200097	1.01762221282913	7.37289124322881e-12	7.89481615765995e-10	Up Regulation		gene-LOC116193567	-0.944717	4.12028161119756e-08	4.43047690555352e-06	Nodiff
gene-LOC116208612	1.14838013784158	1.20324130998699e-13	1.2913136120582e-11	Up Regulation		gene-LOC116215277	-5.98072	7.39936390446897e-12	7.89481615765995e-10	Down Regulation		gene-LOC116192357	-1.62692	4.16985791913577e-08	4.46067326782601e-06	Down Regulation
gene-LOC116200800	2.40959628392165	1.2124480453927e-13	1.29452145154236e-11	Up Regulation		gene-LOC116196416	0.865228891432765	8.79765015447505e-12	9.33548770401842e-10	Nodiff		gene-LOC116201847	-1.02763	4.36226819132997e-08	4.64257188588055e-06	Down Regulation
gene-LOC116194299	-1.31438	1.35576887091719e-13	1.44015856594367e-11	Down Regulation		gene-LOC116207430	-1.21117	8.83982603018315e-12	9.33548770401842e-10	Down Regulation		gene-LOC116215961	-1.13368	4.44515714599474e-08	4.70665031891984e-06	Down Regulation
gene-LOC116197684	-1.64597	1.46745463233468e-13	1.55088352513747e-11	Down Regulation		gene-LOC116213397	0.838391035955597	9.96090810410404e-12	1.04660323272512e-09	Nodiff		gene-LOC116212637	-1.27066	4.68241502589348e-08	4.93269842803895e-06	Down Regulation
gene-LOC116204933	1.33290081856329	1.5160450324754e-13	1.59414432202716e-11	Up Regulation		gene-LOC116194607	-1.71908	1.01474194731934e-11	1.0608153316951e-09	Down Regulation		gene-LOC116205514	-1.19218	4.75241970390212e-08	4.98115990480206e-06	Down Regulation
gene-LOC116204069	1.21177520651345	1.55233417081772e-13	1.6241003736897e-11	Up Regulation		gene-LOC116215535	1.82803032455527	1.04181927152735e-11	1.08364910057008e-09	Up Regulation		gene-LOC116192637	0.821082440598596	4.77756600592357e-08	4.98235313170512e-06	Nodiff
gene-LOC116202399	1.37679317635378	1.62676590732876e-13	1.69346330952924e-11	Up Regulation		gene-LOC116205835	-1.09755	1.11159588770572e-11	1.15044616398104e-09	Down Regulation		gene-LOC116214183	1.1561262331086	5.00373689759641e-08	5.19212759179091e-06	Up Regulation
gene-LOC116211805	-2.56082	1.71834688379944e-13	1.77989960799524e-11	Down Regulation		gene-LOC116192357	-1.92896	1.14689212805586e-11	1.18107065465812e-09	Down Regulation		gene-LOC116202553	-1.00425	5.36500769666293e-08	5.53930371785303e-06	Down Regulation
gene-LOC116199878	1.21684649206704	1.91179654034968e-13	1.97047544406338e-11	Up Regulation		gene-LOC116213702	1.1747605171173	1.15937042378698e-11	1.18775499955271e-09	Up Regulation		gene-LOC116211905	-1.15078	5.39601593185877e-08	5.54373854623094e-06	Down Regulation
gene-LOC116209795	-1.31078	1.96627180782307e-13	2.01663936152101e-11	Down Regulation		gene-LOC116195339	0.815650791701673	1.16485948552684e-11	1.18775499955271e-09	Nodiff		gene-LOC116214330	-2.15096	5.49105234543151e-08	5.61358666624335e-06	Down Regulation
gene-LOC116215202	-1.29926	2.25422498821899e-13	2.30063550268232e-11	Down Regulation		gene-LOC116211416	1.04601563775865	1.21679029166271e-11	1.23462461995718e-09	Up Regulation		gene-LOC116215731	-1.5263	5.6992634487296e-08	5.79477885783151e-06	Down Regulation
gene-LOC116205279	-1.55185	2.43923857067553e-13	2.46993631368946e-11	Down Regulation		gene-LOC116211955	0.91074644881293	1.23671297738633e-11	1.24871814238632e-09	Nodiff		gene-LOC116198639	2.19688187881113	5.72413465935267e-08	5.79477885783151e-06	Up Regulation
gene-LOC116210073	1.96324530502693	2.44383708270907e-13	2.46993631368946e-11	Up Regulation		gene-LOC116187055	-0.889092	1.29314202767703e-11	1.29935664227606e-09	Nodiff		gene-LOC116203587	-0.842768	5.78952376160861e-08	5.83252362255648e-06	Nodiff
gene-LOC116189466	1.24986779373286	2.6251015090489e-13	2.6403194888115e-11	Up Regulation		gene-LOC116206059	0.871418765408526	1.54383550208645e-11	1.54376092066123e-09	Nodiff		gene-LOC116210465	-1.0401	6.2368194366954e-08	6.25278810481834e-06	Down Regulation
gene-LOC116199091	2.52252868411664	2.93649212206212e-13	2.93931567217949e-11	Up Regulation		gene-LOC116204456	0.842514683522945	1.65083942966596e-11	1.64282333435845e-09	Nodiff		gene-LOC116205594	-0.949678	6.91632488282849e-08	6.90069664871825e-06	Nodiff
gene-LOC116209514	1.24707018717928	3.07704725387493e-13	3.06526908256823e-11	Up Regulation		gene-LOC116200128	-2.02882	1.79022763745857e-11	1.77301061568205e-09	Down Regulation		gene-LOC116198656	-1.1924	7.45785651769182e-08	7.40540173739992e-06	Down Regulation
gene-LOC116211262	1.97230521499999	3.27568020353805e-13	3.24760294465058e-11	Up Regulation		gene-LOC116201304	-2.50382	2.0723865333998e-11	2.04268232642107e-09	Down Regulation		gene-LOC116193285	-3.22131	7.59842669822515e-08	7.50905472706031e-06	Down Regulation
gene-LOC116198074	-1.20724	3.4941471751633e-13	3.44777934535070e-11	Down Regulation		gene-LOC116195627	-0.981937	2.10054056846789e-11	2.06062034249842e-09	Nodiff		gene-LOC116196446	-1.17372	7.98874844762893e-08	7.85736950396413e-06	Down Regulation
gene-LOC116210723	1.31367812217418	3.53154965186173e-13	3.46824829017742e-11	Up Regulation		gene-LOC116187946	0.800556341994012	2.25902006777667e-11	2.20563473504289e-09	Nodiff		gene-LOC116199047	-0.917723	8.14609268720305e-08	7.97433309139268e-06	Nodiff
gene-LOC116193567	1.33657274308751	3.58049910272456e-13	3.49981179900119e-11	Up Regulation		gene-LOC116207707	0.879941411072969	2.36419898883409e-11	2.29345805505727e-09	Nodiff		gene-LOC116197433	-1.90626	8.24444124506868e-08	8.03271780088781e-06	Down Regulation
gene-LOC116205476	1.62828501586337	3.96370325216915e-13	3.85627578084868e-11	Up Regulation		gene-LOC116193489	1.10219327874521	2.37112915494592e-11	2.29345805505727e-09	Up Regulation		gene-LOC116198715	3.43068875445053	8.56720921965343e-08	8.30819125866671e-06	Up Regulation
gene-LOC116207931	1.39491726546908	4.00119253064315e-13	3.87464318548792e-11	Up Regulation		gene-LOC116202618	0.847499592732864	2.55511704371724e-11	2.45992407850712e-09	Nodiff		gene-LOC116202387	-1.13867	8.75490241098885e-08	8.4507204528024e-06	Down Regulation
gene-LOC116211608	3.2352396589571	4.02460386818192e-13	3.87927095071979e-11	Up Regulation		gene-LOC116212540	-1.22498	2.8260463884897e-11	2.70816362015502e-09	Down Regulation		gene-LOC116212427	-1.41342	9.02046091162779e-08	8.66674191199127e-06	Down Regulation
gene-LOC116196467	-1.60222	4.46328940757935e-13	4.28228965280194e-11	Down Regulation		gene-LOC116195823	4.80780362446742	3.03953348683642e-11	2.89932274857267e-09	Up Regulation		gene-LOC116211643	-1.83456	9.39151031044792e-08	8.98165960703805e-06	Down Regulation
gene-LOC116196737	1.07668985630842	4.58683487833285e-13	4.37517611603365e-11	Up Regulation		gene-LOC116196896	-1.06824	3.20277478400658e-11	3.0410199657868e-09	Down Regulation		gene-LOC116199900	-0.815708	9.5975631615003e-08	9.13661597663375e-06	Nodiff
gene-LOC116210538	1.46394470158654	4.61378638824259e-13	4.37517611603365e-11	Up Regulation		gene-LOC116187438	1.48940276414942	3.58251202678868e-11	3.3860464128995e-09	Up Regulation		gene-LOC116200590	-1.56408	9.68279081791166e-08	9.17566017553063e-06	Down Regulation
gene-LOC116196094	1.10279725390049	4.6231447911979e-13	4.37517611603365e-11	Up Regulation		gene-LOC116194590	-3.52418	3.86458211632678e-11	3.63604478299309e-09	Down Regulation		gene-LOC116203741	2.78129737503226	9.86786592577641e-08	9.30853734352899e-06	Up Regulation
gene-LOC116203488	-1.20692	4.97545043210587e-13	4.66754137232994e-11	Down Regulation		gene-LOC116215147	0.8815988414649	4.20595936803908e-11	3.9393281881919e-09	Nodiff		gene-LOC116194704	1.28368860575266	1.0489318634798e-07	9.84999229085804e-06	Up Regulation
gene-LOC116203915	-1.58485	4.97691731343538e-13	4.66754137232994e-11	Down Regulation		gene-LOC116192776	1.07683184069292	5.07857349625116e-11	4.73519787382445e-09	Up Regulation		gene-LOC116196808	-2.38655	1.07884124489733e-07	1.00852217816911e-05	Down Regulation
gene-LOC116204742	2.18393259599394	5.02576924121911e-13	4.69222043059111e-11	Up Regulation		gene-LOC116200149	0.784308584642232	5.31192632556750e-11	4.93056336380815e-09	Nodiff		gene-LOC116213938	1.12749491101899	1.09203972658691e-07	1.0162825312044e-05	Up Regulation
gene-LOC116187945	2.62442058025001	5.13519719160717e-13	4.77298238969917e-11	Up Regulation		gene-LOC116202865	2.36158505030522	5.37388853294507e-11	4.96580887247456e-09	Up Regulation		gene-LOC116210140	-1.46088	1.12640504405574e-07	1.03617306427393e-05	Down Regulation
gene-LOC116197910	1.14927226945252	5.22562510489776e-13	4.83544509706539e-11	Up Regulation		gene-LOC116205974	1.28032174686451	5.61997572270678e-11	5.17012788819145e-09	Up Regulation		gene-LOC116188491	-2.25435	1.12773894691374e-07	1.03617306427393e-05	Down Regulation
gene-LOC116206373	2.43282516935872	5.27183906644213e-13	4.85662342315598e-11	Up Regulation		gene-LOC116187342	-0.874169	5.73083946062186e-11	5.24878964581468e-09	Nodiff		gene-LOC116187918	0.845856462549794	1.12839161820415e-07	1.03617306427393e-05	Nodiff
gene-LOC116198098	1.46191259084477	5.36728687063845e-13	4.92277148223316e-11	Up Regulation		gene-LOC116193249	1.2087211469446	5.93473065536926e-11	5.41158545530786e-09	Up Regulation		gene-LOC116203890	-2.19128	1.17407969174783e-07	1.0733777904336e-05	Down Regulation
gene-LOC116200880	1.27646993362881	5.49366357170148e-13	5.01658226152741e-11	Up Regulation		gene-LOC116192614	-4.17965	5.99946945846791e-11	5.4466236105626e-09	Down Regulation		gene-LOC116202491	0.834731571856558	1.18905980094094e-07	1.08230517758453e-05	Nodiff
gene-LOC116211643	2.94960332898721	6.11622066434176e-13	5.5606862109867e-11	Up Regulation		gene-LOC116215608	-0.892225	6.04118858113144e-11	5.46054857820261e-09	Nodiff		gene-LOC116204946	0.977759952328614	1.20895557119455e-07	1.0956093872926e-05	Nodiff
gene-LOC116215147	1.16839246255547	6.18846148415077e-13	5.6019029608704e-11	Up Regulation		gene-LOC116210077	2.00370641579848	6.45021228423967e-11	5.80491061180335e-09	Up Regulation		gene-LOC116192892	-1.12318	1.24640497875792e-07	1.12463663148535e-05	Down Regulation
gene-LOC116187031	-1.44829	7.5239518285796e-13	6.78132801173279e-11	Down Regulation		gene-LOC116204284	-1.44238	6.97469552748902e-11	6.24974990145001e-09	Down Regulation		gene-LOC116208316	0.809975785867996	1.2583611189693e-07	1.13050945030173e-05	Nodiff
gene-LOC116215372	1.64208578315479	8.16981639290285e-13	7.33170591811368e-11	Up Regulation		gene-LOC116196945	0.81652627665682	7.21235733063993e-11	6.4348527752981e-09	Nodiff		gene-LOC116205071	1.07199977770453	1.27263431234235e-07	1.13840430534658e-05	Up Regulation
gene-LOC116187963	4.22100600787902	8.60178557674113e-13	7.68623071707083e-11	Up Regulation		gene-LOC116197978	1.81899343739608	7.55737828805743e-11	6.71374133839059e-09	Up Regulation		gene-LOC116193118	1.4373763631459	1.3242341546475e-07	1.17947774297852e-05	Up Regulation
gene-LOC116200165	-2.21771	1.05895530281907e-12	9.42198692508248e-11	Down Regulation		gene-LOC116197699	0.950121880702733	7.6210884469062e-11	6.74140640010732e-09	Nodiff		gene-LOC116196856	-2.71016	1.38274542898039e-07	1.22632973878761e-05	Down Regulation
gene-LOC116207755	2.56645601267261	1.07203605623573e-12	9.49778327269276e-11	Up Regulation		gene-LOC116202247	-0.933997	9.05267066772081e-11	7.97366936813417e-09	Nodiff		gene-LOC116213539	-2.11662	1.40541121690548e-07	1.24112761635912e-05	Down Regulation
gene-LOC116194765	-1.34917	1.09204606434282e-12	9.63406739814301e-11	Down Regulation		gene-LOC116214314	-0.902785	9.3102284709426e-11	8.16578047118817e-09	Nodiff		gene-LOC116204859	-0.832998	1.48155586281362e-07	1.30282749241403e-05	Nodiff
gene-LOC116192756	-1.46986	1.11681856283752e-12	9.8110390203701e-11	Down Regulation		gene-LOC116195501	0.882247598068041	9.46886670974089e-11	8.26987645674796e-09	Nodiff		gene-LOC116206727	-1.19794	1.51001428756232e-07	1.32225006370383e-05	Down Regulation
gene-LOC116202446	-2.42046	1.1348771806081e-12	9.92779113456332e-11	Down Regulation		gene-LOC116212054	0.938610908823863	1.00392789765609e-10	8.73121998049719e-09	Nodiff		gene-LOC116194311	-1.21019	1.55250543293808e-07	1.35374559872958e-05	Down Regulation
gene-LOC116212523	-1.96328	1.30126761666815e-12	1.13150450078343e-10	Down Regulation		gene-LOC116207661	-0.818196	1.0156442107947e-10	8.7961587946609e-09	Nodiff		gene-LOC116214845	-2.00454	1.57271029172136e-07	1.36562580268173e-05	Down Regulation
gene-LOC116212434	1.45246798842707	1.30432795479358e-12	1.13150450078343e-10	Up Regulation		gene-LOC116187019	1.78989771770425	1.03734920855306e-10	8.94670469493329e-09	Up Regulation		gene-LOC116189090	-0.85349	1.61137798144507e-07	1.3891332504975e-05	Nodiff
gene-LOC116201760	1.34966373339812	1.41792430034301e-12	1.22333883543833e-10	Up Regulation		gene-LOC116197235	1.02789564223712	1.04615720743006e-10	8.97921486356554e-09	Up Regulation		gene-LOC116207786	-1.84498	1.61316972664144e-07	1.3891332504975e-05	Down Regulation
gene-LOC116207337	4.69272	1.42194043312236e-12	1.22333883543833e-10	Up Regulation		gene-LOC116214096	1.24567514977459	1.04979467461368e-10	8.97921486356554e-09	Up Regulation		gene-LOC116202467	-1.17856	1.6267410642717e-07	1.39503129367068e-05	Down Regulation
gene-LOC116210600	-1.05253	1.50137605047156e-12	1.2863641716386e-10	Down Regulation		gene-LOC116216021	1.11546942063559	1.09470943419931e-10	9.32485208991416e-09	Up Regulation		gene-LOC116203944	-1.56051	1.64875843441594e-07	1.40809398310428e-05	Down Regulation
gene-LOC116211126	-1.18121	1.53845569848027e-12	1.31273146075243e-10	Down Regulation		gene-LOC116206113	0.887091474033924	1.24628323205696e-10	1.05724658280111e-08	Nodiff		gene-LOC116193078	1.37350983028147	1.8227124943447e-07	1.54489713688047e-05	Up Regulation
gene-LOC116199977	1.36337462934643	1.5836648680526e-12	1.34579194093286e-10	Up Regulation		gene-LOC116207114	-2.57134	1.29277100478496e-10	1.09220681747118e-08	Down Regulation		gene-LOC116198499	-0.860737	1.82555600502446e-07	1.54489713688047e-05	Nodiff
gene-LOC116215421	-2.18271	1.62153311803222e-12	1.37237071209068e-10	Down Regulation		gene-LOC116197959	-1.97576	1.30947034163702e-10	1.10181815453433e-08	Down Regulation		gene-LOC116201672	-1.45553	1.83127593925021e-07	1.54489713688047e-05	Down Regulation
gene-LOC116187813	1.10615308337256	1.64539957391298e-12	1.38693194853718e-10	Up Regulation		gene-LOC116213391	0.838195029390418	1.38464551511765e-10	1.16035536507774e-08	Nodiff		gene-LOC116201042	0.936513740308663	1.93870730414377e-07	1.62890658635205e-05	Nodiff
gene-LOC116206789	1.21826889597898	1.94013446050988e-12	1.62877417208934e-10	Up Regulation		gene-LOC116204095	1.00979795848382	1.48607006538378e-10	1.24032920497495e-08	Up Regulation		gene-LOC116207580	0.774630376925864	2.05757054401281e-07	1.72180489918943e-05	Nodiff
gene-LOC116195898	1.20113216523042	1.97578183030268e-12	1.65203926533742e-10	Up Regulation		gene-LOC116196481	1.26279789282836	1.61757956245164e-10	1.34466985394324e-08	Up Regulation		gene-LOC116198553	-4.02106	2.18375869130363e-07	1.82006201287648e-05	Down Regulation
gene-LOC116193485	1.06429032801012	2.03134924592441e-12	1.69170765200585e-10	Up Regulation		gene-LOC116189995	-1.31813	1.63306556466562e-10	1.35211296492055e-08	Down Regulation		gene-LOC116203483	-0.832071	2.1949653085595e-07	1.82208460194141e-05	Nodiff
gene-LOC116215394	1.06537638431549	2.08203776214055e-12	1.72701299632534e-10	Up Regulation		gene-LOC116197519	0.953384287953223	1.65145288573005e-10	1.36188937377396e-08	Nodiff		gene-LOC116212719	-1.27842	2.28256449738366e-07	1.88319177781082e-05	Down Regulation
gene-LOC116199900	1.07373312464727	2.13451788565491e-12	1.76351834838632e-10	Up Regulation		gene-LOC116195826	-1.64391	1.76904373647203e-10	1.45307286909661e-08	Down Regulation		gene-LOC116197844	-0.963322	2.28672639140522e-07	1.88319177781082e-05	Nodiff
gene-LOC116211036	-1.23917	2.18274116404058e-12	1.79623205673221e-10	Down Regulation		gene-LOC116196677	-0.865983	1.78546337502835e-10	1.46076309880284e-08	Nodiff		gene-LOC116194417	-0.977647	2.31059168853707e-07	1.89532447874347e-05	Nodiff
gene-LOC116192073	-1.10675	2.3076321072107e-12	1.89153151465066e-10	Down Regulation		gene-LOC116202544	-1.45679	1.89648343852966e-10	1.54548467299707e-08	Down Regulation		gene-LOC116204478	0.7667166384209	2.36202894676874e-07	1.9230373883996e-05	Nodiff
gene-LOC116214822	3.63076710341473	2.50688449880556e-12	2.04679746137772e-10	Up Regulation		gene-LOC116200099	-2.1318	1.96446957846148e-10	1.59461003155192e-08	Down Regulation		gene-LOC116196272	1.10089590534719	2.36290914104899e-07	1.9230373883996e-05	Up Regulation
gene-LOC116209191	1.42078928268946	2.64558850620959e-12	2.15160752731577e-10	Up Regulation		gene-LOC116210094	-1.0893	1.97830382398878e-10	1.5995668301853e-08	Down Regulation		gene-LOC116196340	1.08399611966131	2.39551900303089e-07	1.94196116679297e-05	Up Regulation
gene-LOC116202408	1.60164264159145	2.93330359207297e-12	2.37631831855873e-10	Up Regulation		gene-LOC116211814	-3.29802	2.2298591805619e-10	1.79594767231326e-08	Down Regulation		gene-LOC116198074	0.866411190100972	2.51692677867319e-07	2.03244285750213e-05	Nodiff
gene-LOC116194499	1.26491737944327	2.94905452234661e-12	2.3798184168704e-10	Up Regulation		gene-LOC116213081	3.77733741758088	2.25821051505533e-10	1.81173253686551e-08	Up Regulation		gene-LOC116209899	-2.07386	2.56312605163475e-07	2.06172693603007e-05	Down Regulation
gene-LOC116194703	1.2928692564195	3.16154044067931e-12	2.54143907239163e-10	Up Regulation		gene-LOC116206769	0.901388901887594	2.29607893661723e-10	1.8350014636695e-08	Nodiff		gene-LOC116206186	0.887195798554174	2.5878325917003e-07	2.07356331179754e-05	Nodiff
gene-LOC116200297	1.14559532748862	3.18680009656996e-12	2.55189146194564e-10	Up Regulation		gene-LOC116213519	1.17935661244165	2.44106637488529e-10	1.94337049591348e-08	Up Regulation		gene-LOC116213051	-1.30187	2.60728102895712e-07	2.08111166130566e-05	Down Regulation
gene-LOC116206253	2.62082828441551	3.46753112712826e-12	2.76605356577817e-10	Up Regulation		gene-LOC116187972	-1.65486	2.46567811853608e-10	1.95544334772331e-08	Down Regulation		gene-LOC116213282	-0.868612	2.6369257598234e-07	2.09179946931718e-05	Nodiff
gene-LOC116196775	1.1871636620508	3.55378010064584e-12	2.82176992035496e-10	Up Regulation		gene-LOC116187081	1.37072463421233	2.73523625896471e-10	2.16094104291262e-08	Up Regulation		gene-LOC116207725	1.23838292253099	2.64893744216591e-07	2.09179946931718e-05	Up Regulation
gene-LOC116214935	-1.45475	3.58602712012123e-12	2.82176992035496e-10	Down Regulation		gene-LOC116198579	0.94066251923627	2.88297589290668e-10	2.26900068468728e-08	Nodiff		gene-LOC116199479	-0.886702	2.65090955731903e-07	2.09179946931718e-05	Nodiff
gene-LOC116200970	-1.22905	3.58775396447102e-12	2.82176992035496e-10	Down Regulation		gene-LOC116188565	0.778651225491508	2.97532632691654e-10	2.33281362275929e-08	Nodiff		gene-LOC116202278	1.83412628378697	2.70666217897988e-07	2.12770303789278e-05	Up Regulation
gene-LOC116214771	1.04378273161895	3.59158995626352e-12	2.82176992035496e-10	Up Regulation		gene-LOC116206379	2.76359214541288	3.20763856604142e-10	2.50546832749024e-08	Up Regulation		gene-LOC116195679	-1.17038	2.73033032849263e-07	2.13820925687576e-05	Down Regulation
gene-LOC116192123	3.38752744884289	3.62997110770613e-12	2.84120294971585e-10	Up Regulation		gene-LOC116196608	0.831174337190507	3.44702726259212e-10	2.68233147775918e-08	Nodiff		gene-LOC116211946	1.02688320707968	2.82872726673004e-07	2.20693898370107e-05	Up Regulation
gene-LOC116208163	-1.12116	3.80451641995004e-12	2.96666786005093e-10	Down Regulation		gene-LOC116198249	0.783031762747754	3.46205770279444e-10	2.68393754270195e-08	Nodiff		gene-LOC116212220	1.00236708356403	2.8597322114716e-07	2.21906295295942e-05	Up Regulation
gene-LOC116195883	-1.459	3.98209189480713e-12	3.09355049439867e-10	Down Regulation		gene-LOC116212405	0.899124873102831	3.65472971893027e-10	2.82273322582603e-08	Nodiff		gene-LOC116202045	0.977566072198199	2.86565253887691e-07	2.21906295295942e-05	Nodiff
gene-LOC116211116	-1.53074	4.0568627958108e-12	3.13992131631155e-10	Down Regulation		gene-LOC116214111	0.806563040670614	3.72172713476158e-10	2.86379293540632e-08	Nodiff		gene-LOC116212302	-1.03874	2.91392371345009e-07	2.24805423142118e-05	Down Regulation
gene-LOC116202526	-2.61794	4.17152624242879e-12	3.21671023582842e-10	Down Regulation		gene-LOC116194244	0.938190059935867	3.78739289729625e-10	2.90352761411611e-08	Nodiff		gene-LOC116215883	1.15111464830697	2.94079866742433e-07	2.26038499055767e-05	Up Regulation
gene-LOC116195691	-1.07314	4.30813443958928e-12	3.30979184620844e-10	Down Regulation		gene-LOC116202831	1.60686030833576	3.80731307251803e-10	2.90802853461442e-08	Up Regulation		gene-LOC116214953	0.868354253881459	2.96966299276791e-07	2.27414819516282e-05	Nodiff
gene-LOC116201672	2.39525809548933	4.40109049721274e-12	3.36877588794005e-10	Up Regulation		gene-LOC116189000	1.16609266965313	4.13402893971497e-10	3.14596562585147e-08	Up Regulation		gene-LOC116194703	-0.934098	2.98107040944311e-07	2.274490963499e-05	Nodiff
gene-LOC116210187	1.30004823707061	4.46532879289364e-12	3.40542657392109e-10	Up Regulation		gene-LOC116206640	0.779072074222868	4.394543947995e-10	3.33196575749262e-08	Nodiff		gene-LOC116211862	-2.50179	3.10980332038912e-07	2.36402008454342e-05	Down Regulation
gene-LOC116201706	4.66600690156582	4.55222737661337e-12	3.45902824748505e-10	Up Regulation		gene-LOC116203533	0.953123641472737	4.51854530427024e-10	3.41161828607173e-08	Nodiff		gene-LOC116215835	-0.822983	3.12510633922209e-07	2.36698291452102e-05	Nodiff
gene-LOC116207565	2.30376428381876	4.58496510948502e-12	3.47123540289011e-10	Up Regulation		gene-LOC116190193	2.37172399639755	4.53256209802274e-10	3.41161828607173e-08	Up Regulation		gene-LOC116197139	0.974926992550792	3.44742656275122e-07	2.60161612570095e-05	Nodiff
gene-LOC116211511	-1.1152	4.91735992751998e-12	3.70939977141181e-10	Down Regulation		gene-LOC116186995	2.28232761799293	4.65525999888054e-10	3.49127633031986e-08	Up Regulation		gene-LOC116210636	-0.995055	3.81358556621405e-07	2.86751236433479e-05	Nodiff
gene-LOC116204580	1.00947951119066	5.03093365380667e-12	3.78137323726552e-10	Up Regulation		gene-LOC116206009	-1.78736	4.6771511571031e-10	3.49503075093419e-08	Down Regulation		gene-LOC116197832	-0.800301	3.8997918052579e-07	2.92174654637246e-05	Nodiff
gene-LOC116199993	-1.43244	5.70385670331824e-12	4.27173728644194e-10	Down Regulation		gene-LOC116203796	0.982408769290993	4.82460742743024e-10	3.59224996907836e-08	Nodiff		gene-LOC116211203	0.878444674197682	3.95786369192599e-07	2.95458795678202e-05	Nodiff
gene-LOC116214894	1.20296458159502	5.89511383880948e-12	4.39914946681051e-10	Up Regulation		gene-LOC116201663	0.76531649706257	4.89205983237869e-10	3.62941743621529e-08	Nodiff		gene-LOC116205187	1.00550500693339	3.97259921755925e-07	2.95495883734793e-05	Up Regulation
gene-LOC116194125	1.49269010474526	6.31185784366937e-12	4.69331715375701e-10	Up Regulation		gene-LOC116194724	-2.33273	4.93368913591841e-10	3.64722969372769e-08	Down Regulation		gene-LOC116204694	0.81084418334181	4.16800652894952e-07	3.08923712483176e-05	Nodiff
gene-LOC116213320	1.06905008614119	6.95197818350973e-12	5.15089629112714e-10	Up Regulation		gene-LOC116192000	1.72168443947757	5.02538748458844e-10	3.70179699443047e-08	Up Regulation		gene-LOC116196759	-1.32892	4.69993945644921e-07	3.47109763486443e-05	Down Regulation
gene-LOC116196516	-1.42129	7.17714085653347e-12	5.2988678238662e-10	Down Regulation		gene-LOC116210414	-6.54163	5.07142758369005e-10	3.72246381400001e-08	Down Regulation		gene-LOC116215277	-4.55684	4.77774289528057e-07	3.51604603921127e-05	Down Regulation
gene-LOC116214741	1.09592172535163	7.46657964101686e-12	5.49308085250781e-10	Up Regulation		gene-LOC116215021	0.801971297054179	5.20101552256574e-10	3.80409259016213e-08	Nodiff		gene-LOC116192004	-1.61812	4.99786414006344e-07	3.66454924495791e-05	Down Regulation
gene-LOC116194314	-1.14475	7.55374621330466e-12	5.53764070989447e-10	Down Regulation		gene-LOC116207925	-0.90865	5.24882548009807e-10	3.82554361311796e-08	Nodiff		gene-LOC116192076	-0.87652	5.01485079539365e-07	3.66454924495791e-05	Nodiff
gene-LOC116207452	1.37570572299206	7.58675046499554e-12	5.54232086600727e-10	Up Regulation		gene-LOC116205265	1.93482920979129	5.63926709647836e-10	4.09569086421072e-08	Up Regulation		gene-LOC116203490	0.884958318263592	5.07761297318073e-07	3.69739305376911e-05	Nodiff
gene-LOC116203120	-1.00306	7.99977800620769e-12	5.82361461850504e-10	Down Regulation		gene-LOC116202750	3.64356184748822	6.00959505074e-10	4.3493918865478e-08	Up Regulation		gene-LOC116206310	-0.902202	5.14076101834219e-07	3.73028718229564e-05	Nodiff
gene-LOC116212842	1.07564493510301	8.23892812480702e-12	5.97681127381471e-10	Up Regulation		gene-LOC116187115	1.0585841878679	6.19695503817427e-10	4.46936488972715e-08	Up Regulation		gene-LOC116194606	1.08536848108252	5.38873685746215e-07	3.89660125445687e-05	Up Regulation
gene-LOC116198807	-2.08692	9.5410226663346e-12	6.89736430253772e-10	Down Regulation		gene-LOC116203662	-0.792164	6.88712650108422e-10	4.94988303631744e-08	Nodiff		gene-LOC116199970	0.961208042396684	5.45364178555225e-07	3.92079328213034e-05	Nodiff
gene-LOC116206787	2.5255501229219	9.95104044608447e-12	7.16580615706605e-10	Up Regulation		gene-LOC116206373	1.37117749223812	7.04553668062265e-10	5.04621327862312e-08	Up Regulation		gene-LOC116205216	0.754648351692764	5.45997811658877e-07	3.92079328213034e-05	Nodiff
gene-LOC116191991	1.24993058667307	9.98119013232063e-12	7.16580615706605e-10	Up Regulation		gene-LOC116196239	-0.943198	7.29144310409055e-10	5.20433037281277e-08	Nodiff		gene-LOC116191991	-0.823728	5.50068397120431e-07	3.93640325704838e-05	Nodiff
gene-LOC116192836	1.11157091737075	1.08110228270694e-11	7.7348967443156e-10	Up Regulation		gene-LOC116202351	-1.68136	7.54341997840975e-10	5.36567869873208e-08	Down Regulation		gene-LOC116199583	-0.798076	5.53490577473114e-07	3.94728177123695e-05	Nodiff
gene-LOC116195940	1.19705884627793	1.09351938732364e-11	7.79694302879389e-10	Up Regulation		gene-LOC116195536	-2.0422	7.58658371300501e-10	5.37790055737982e-08	Down Regulation		gene-LOC116207854	-1.2254	5.74308798644946e-07	4.08172277338307e-05	Down Regulation
gene-LOC116212981	-1.73498	1.23577267271326e-11	8.7811559883584e-10	Down Regulation		gene-LOC116207777	-1.28626	7.69260495393487e-10	5.43444470790095e-08	Down Regulation		gene-LOC116196999	2.48605092769893	5.81537817614228e-07	4.11899465151811e-05	Up Regulation
gene-LOC116210940	1.28972589816924	1.27028388782207e-11	8.99568385865831e-10	Up Regulation		gene-LOC116195240	1.29925165193366	7.86716528543555e-10	5.53885898786498e-08	Up Regulation		gene-LOC116209633	1.3791627705327	5.85791311612551e-07	4.13500921425009e-05	Up Regulation
gene-LOC116205594	1.09755135585885	1.29126087092026e-11	9.11323773985077e-10	Up Regulation		gene-LOC116197108	0.740973672584374	8.23518429969143e-10	5.77446300125039e-08	Nodiff		gene-LOC116201838	-0.799931	5.91768831785235e-07	4.16304358170813e-05	Nodiff
gene-LOC116205108	1.54322535510484	1.31085865732976e-11	9.22029636675866e-10	Up Regulation		gene-LOC116205437	0.800347346871822	8.25760205019622e-10	5.77446300125039e-08	Nodiff		gene-LOC116208715	1.1003645420266	5.96579431402899e-07	4.18270707429201e-05	Up Regulation
gene-LOC116206198	2.24564449171199	1.3443696864849e-11	9.42416729717697e-10	Up Regulation		gene-LOC116188407	1.45198540965068	9.01347847494533e-10	6.28181787720179e-08	Up Regulation		gene-LOC116214036	-0.774402	6.10025852940062e-07	4.26258132190744e-05	Nodiff
gene-LOC116195869	-1.37411	1.35453786247983e-11	9.45007126979422e-10	Down Regulation		gene-LOC116205740	0.804595246696377	9.22600077183087e-10	6.40835536832641e-08	Nodiff		gene-LOC116208241	0.802958359976956	6.45948739823445e-07	4.49844771730066e-05	Nodiff
gene-LOC116199865	-1.01611	1.35714280003289e-11	9.45007126979422e-10	Down Regulation		gene-LOC116200209	0.840158734427346	1.01973787730884e-09	7.059382716527e-08	Nodiff		gene-LOC116189835	-1.2873	6.52204824397104e-07	4.52682499020505e-05	Down Regulation
gene-LOC116196416	0.994676134019649	1.39759640020135e-11	9.68783400428799e-10	Nodiff		gene-LOC116189809	2.63990199252553	1.04584726763442e-09	7.21599753092163e-08	Up Regulation		gene-LOC116202047	-1.68692	6.65580714817468e-07	4.60426552486897e-05	Down Regulation
gene-LOC116212722	2.67330607206883	1.40059463750753e-11	9.68783400428799e-10	Up Regulation		gene-LOC116187437	1.64585009511004	1.07398787081032e-09	7.38553984647935e-08	Up Regulation		gene-LOC116195900	-2.70541	6.81292177663335e-07	4.69729453921834e-05	Down Regulation
gene-LOC116206237	1.34015829770882	1.42707867187427e-11	9.83833706901398e-10	Up Regulation		gene-LOC116205051	-1.96927	1.10451554253895e-09	7.5703202698721e-08	Down Regulation		gene-LOC116202518	0.880787447313384	7.09229419444189e-07	4.87372123898187e-05	Nodiff
gene-LOC116213676	1.19312720915522	1.44400672305422e-11	9.92218480989733e-10	Up Regulation		gene-LOC116194886	1.09803643653563	1.19683437521836e-09	8.17599826159892e-08	Up Regulation		gene-LOC116198907	-2.00316	7.86797686987974e-07	5.38306998874452e-05	Down Regulation
gene-LOC116192886	4.89698993110962	1.47389376271272e-11	1.00942329406838e-09	Up Regulation		gene-LOC116199750	0.998626475893163	1.24925432437879e-09	8.50602475668311e-08	Nodiff		gene-LOC116188947	2.24041899090369	7.88538175964118e-07	5.38306998874452e-05	Up Regulation
gene-LOC116193053	-1.67136	1.50645329535307e-11	1.02833959374593e-09	Down Regulation		gene-LOC116196572	-0.757992	1.28238174703723e-09	8.70295730554872e-08	Nodiff		gene-LOC116206348	1.16274831112951	7.97171669619334e-07	5.42416513429837e-05	Up Regulation
gene-LOC116202280	1.04072	1.54902647936544e-11	1.05394546733296e-09	Up Regulation		gene-LOC116201706	4.71392842285907	1.32670071095796e-09	8.9743065412153e-08	Up Regulation		gene-LOC116192037	0.820637476103315	8.24943374825615e-07	5.59478753521438e-05	Nodiff
gene-LOC116187605	-2.30564	1.59931544924126e-11	1.08461718740075e-09	Down Regulation		gene-LOC116212483	2.33656611359898	1.34746401064508e-09	9.08506760792918e-08	Up Regulation		gene-LOC116196824	1.2995289220895	8.29275014623127e-07	5.60584507442142e-05	Up Regulation
gene-LOC116214823	2.98926301729903	1.74684132838361e-11	1.18081936548528e-09	Up Regulation		gene-LOC116211435	0.764642628190761	1.38458249878667e-09	9.30502374752769e-08	Nodiff		gene-LOC116208422	0.797496267810584	8.34563016540369e-07	5.60644224746796e-05	Nodiff
gene-LOC116203535	1.0649139542806	1.79553530953988e-11	1.20980728623367e-09	Up Regulation		gene-LOC116211439	1.59828975552224	1.4185204542515e-09	9.49262756298008e-08	Up Regulation		gene-LOC116192336	1.31345678542102	8.34766373279815e-07	5.60644224746796e-05	Up Regulation
gene-LOC116213401	1.74280478020468	1.94869039032038e-11	1.3087656105313e-09	Up Regulation		gene-LOC116197013	1.34916953926991	1.42166990894431e-09	9.49262756298008e-08	Up Regulation		gene-LOC116207242	0.786533478770066	8.49690640025323e-07	5.68826769433727e-05	Nodiff
gene-LOC116197978	3.32073894690505	1.99920579003678e-11	1.33837506587028e-09	Up Regulation		gene-LOC116197661	3.32183180713181	1.57389348203277e-09	1.04752479693236e-07	Up Regulation		gene-LOC116210775	-2.07595	8.62475661480618e-07	5.75529176935925e-05	Down Regulation
gene-LOC116199142	1.6353523308495	2.13281602286023e-11	1.42324453833173e-09	Up Regulation		gene-LOC116215300	0.775383439143973	1.58828882496356e-09	1.05371764063849e-07	Nodiff		gene-LOC116191254	0.942827183429586	9.39595228532598e-07	6.23819674453504e-05	Nodiff
gene-LOC116201109	1.25757636598044	2.36875795595196e-11	1.57502168561609e-09	Up Regulation		gene-LOC116197234	0.997777478667668	1.64198884538721e-09	1.08586348596389e-07	Nodiff		gene-LOC116214125	1.58144414721054	9.40854614291653e-07	6.23819674453504e-05	Up Regulation
gene-LOC116198520	1.6133148329503	2.38106811530907e-11	1.57502168561609e-09	Up Regulation		gene-LOC116202520	-1.11548	1.6552474880274e-09	1.09114546989424e-07	Down Regulation		gene-LOC116195316	1.35497834161649	9.6829699127085e-07	6.3909566675665e-05	Up Regulation
gene-LOC116199823	1.35625500462514	2.38295788169581e-11	1.57502168561609e-09	Up Regulation		gene-LOC116195869	-1.07911	1.67722325374476e-09	1.10212203584961e-07	Down Regulation		gene-LOC116194048	-2.26793	9.70053173171805e-07	6.3909566675665e-05	Down Regulation
gene-LOC116200153	1.44838436119421	2.46054718634167e-11	1.62115798796308e-09	Up Regulation		gene-LOC116202318	-1.33982	1.79851604835075e-09	1.17808492673457e-07	Down Regulation		gene-LOC116210567	-0.748953	9.95107247903768e-07	6.53527237840091e-05	Nodiff
gene-LOC116200770	-2.52139	2.52024883899495e-11	1.65525491570583e-09	Down Regulation		gene-LOC116202631	1.0345083040361	1.90328437513804e-09	1.24165966922065e-07	Up Regulation		gene-LOC116197748	-0.792677	1.01768510505836e-06	6.66246655686947e-05	Nodiff
gene-LOC116189564	1.37208723213182	3.05507207767257e-11	2.00020756783468e-09	Up Regulation		gene-LOC116206145	-1.59462	1.90756932611317e-09	1.24165966922065e-07	Down Regulation		gene-LOC116215120	1.28671983605234	1.03427033790576e-06	6.74975230269126e-05	Up Regulation
gene-LOC116195024	-1.0561	3.20582296693743e-11	2.09232709001998e-09	Down Regulation		gene-LOC116205765	-1.05878	1.92513639869384e-09	1.24916609142833e-07	Down Regulation		gene-LOC116195962	-0.837329	1.04242451688054e-06	6.78164137894101e-05	Nodiff
gene-LOC116202544	-2.05362	3.25826813050615e-11	2.11991070241056e-09	Down Regulation		gene-LOC116187605	-1.57587	2.01296835878025e-09	1.29903999286383e-07	Down Regulation		gene-LOC116211039	0.913368902254104	1.05063979431869e-06	6.81372739109245e-05	Nodiff
gene-LOC116208378	1.65341725896578	3.27618528697261e-11	2.12492765341962e-09	Up Regulation		gene-LOC116197858	1.0302597648269	2.01455064355422e-09	1.29903999286383e-07	Up Regulation		gene-LOC116198472	-0.846925	1.08550914813437e-06	7.01793500038401e-05	Nodiff
gene-LOC116211139	2.35474686716515	3.38002123623772e-11	2.18546714715743e-09	Up Regulation		gene-LOC116192421	0.82708129855921	2.07680846828504e-09	1.33502666102584e-07	Nodiff		gene-LOC116209676	-1.13473	1.15492006017542e-06	7.43728761165975e-05	Down Regulation
gene-LOC116212765	2.1651100682246	3.40457099324307e-11	2.19452532753315e-09	Up Regulation		gene-LOC116187683	1.15535875823724	2.12293856990977e-09	1.36045527735487e-07	Up Regulation		gene-LOC116215398	1.11572629330898	1.15754054766352e-06	7.43728761165975e-05	Up Regulation
gene-LOC116199533	-1.85296	3.48524179602384e-11	2.23959056151902e-09	Down Regulation		gene-LOC116196005	0.749072150188716	2.13056424646964e-09	1.36112806597763e-07	Nodiff		gene-LOC116212867	-1.81226	1.1741177599953e-06	7.51578309264247e-05	Down Regulation
gene-LOC116192037	-1.0949	3.51384886344874e-11	2.25102564113855e-09	Down Regulation		gene-LOC116201672	0.9402318258847	2.19745111176606e-09	1.39953970961372e-07	Nodiff		gene-LOC116194643	-0.746943	1.17700067706298e-06	7.51578309264247e-05	Nodiff
gene-LOC116213971	-1.81796	3.62402004682411e-11	2.31448151456681e-09	Down Regulation		gene-LOC116193885	1.17254223788642	2.20835796064305e-09	1.40217182292486e-07	Up Regulation		gene-LOC116193100	5.86420154647804	1.1919784140594e-06	7.58807608189408e-05	Up Regulation
gene-LOC116209162	1.29297556496532	3.80520471080233e-11	2.42276336632736e-09	Up Regulation		gene-LOC116199608	0.777023410884385	2.23910560338858e-09	1.41324364889944e-07	Nodiff		gene-LOC116196061	1.07248389060889	1.22650576259518e-06	7.78399819300847e-05	Up Regulation
gene-LOC116213988	0.995217462879524	4.13426047067534e-11	2.62424704266648e-09	Nodiff		gene-LOC116214685	-1.19978	2.2394507794532e-09	1.41324364889944e-07	Down Regulation		gene-LOC116215513	0.711640904810306	1.2324779385465e-06	7.79805324959012e-05	Nodiff
gene-LOC116196850	0.995777665113249	4.51810743864911e-11	2.8591792362515e-09	Nodiff		gene-LOC116211749	0.757196442054271	2.28256452516215e-09	1.43607304274564e-07	Nodiff		gene-LOC116195501	-0.764546	1.25655214297877e-06	7.92620870007246e-05	Nodiff
gene-LOC116209659	-2.62818	4.59094495044778e-11	2.89646890510069e-09	Down Regulation		gene-LOC116208719	-0.823095	2.41105232774675e-09	1.51231430703121e-07	Nodiff		gene-LOC116198140	-0.903392	1.26339326216926e-06	7.94521223327233e-05	Nodiff
gene-LOC116188319	-1.03938	4.78301149387618e-11	3.0085286798339e-09	Down Regulation		gene-LOC116195772	0.766271722107831	2.4329707882035e-09	1.52145203459288e-07	Nodiff		gene-LOC116209191	-0.945273	1.26975204740828e-06	7.96107680962662e-05	Nodiff
gene-LOC116203970	-1.24147	5.05426789990722e-11	3.16464462201839e-09	Down Regulation		gene-LOC116196582	-2.52866	2.5136926358948e-09	1.56719650212008e-07	Down Regulation		gene-LOC116196077	-0.748426	1.30120253919307e-06	8.13369165538364e-05	Nodiff
gene-LOC116200377	1.01843475442186	5.06160739256543e-11	3.16464462201839e-09	Up Regulation		gene-LOC116208945	1.41679592052774	2.75834783305768e-09	1.71456581971354e-07	Up Regulation		gene-LOC116210851	-0.709517	1.33011189489386e-06	8.28943307949916e-05	Nodiff
gene-LOC116189835	1.79501027348411	5.35817857507038e-11	3.34003826146603e-09	Up Regulation		gene-LOC116211445	-0.749393	2.84776028511838e-09	1.76484401621753e-07	Nodiff		gene-LOC116201570	0.842985151100843	1.33636560372836e-06	8.30347166891459e-05	Nodiff
gene-LOC116214330	2.66415598303858	5.38984413488715e-11	3.34974790711494e-09	Up Regulation		gene-LOC116209751	0.697829370678229	3.08582001207217e-09	1.90666831133976e-07	Nodiff		gene-LOC116212969	-0.980901	1.35440837866337e-06	8.39045883056745e-05	Nodiff
gene-LOC116205894	1.16803579846925	5.45324857893716e-11	3.37906653016285e-09	Up Regulation		gene-LOC116211262	1.49649811783382	3.10609466267196e-09	1.91348373281687e-07	Up Regulation		gene-LOC116213081	2.70295215161762	1.36847694227603e-06	8.45238154257573e-05	Up Regulation
gene-LOC116196828	Inf	5.61356528631575e-11	3.46808395433513e-09	Up Regulation		gene-LOC116205349	1.32367796392919	3.4093165184753e-09	2.09023375604717e-07	Up Regulation		gene-LOC116211116	1.03440787624051	1.39724087188905e-06	8.60443317932151e-05	Up Regulation
gene-LOC116207660	1.95879894725506	5.75777066325723e-11	3.54665044997087e-09	Up Regulation		gene-LOC116189578	0.880017328336253	3.41320358251095e-09	2.09023375604717e-07	Nodiff		gene-LOC116188568	-1.28719	1.46600687217416e-06	9.0011954491806e-05	Down Regulation
gene-LOC116190244	1.19120080783601	5.86914860455896e-11	3.60459215182648e-09	Up Regulation		gene-LOC116188014	-0.769523	3.52384856801189e-09	2.15162659319404e-07	Nodiff		gene-LOC116206631	-1.69848	1.52087378277383e-06	9.31052908964758e-05	Down Regulation
gene-LOC116213756	0.986245085789413	5.8926395948974e-11	3.60837518722835e-09	Nodiff		gene-LOC116214030	0.761953283831379	3.56318070373759e-09	2.16924345254895e-07	Nodiff		gene-LOC116208612	-0.740459	1.55007901933382e-06	9.46140879065729e-05	Nodiff
gene-LOC116204667	-1.011	6.03936837979955e-11	3.68737975564301e-09	Down Regulation		gene-LOC116197701	1.08545342255989	3.59166449768983e-09	2.17306792794076e-07	Up Regulation		gene-LOC116216019	-1.6429	1.56056364447924e-06	9.48503230742638e-05	Down Regulation
gene-LOC116192776	0.970018019363819	6.06510374469975e-11	3.69226491124704e-09	Nodiff		gene-LOC116193198	-1.48178	3.60251450363524e-09	2.17306792794076e-07	Down Regulation		gene-LOC116210185	-0.781805	1.56309017931857e-06	9.48503230742638e-05	Nodiff
gene-LOC116192554	3.42797518613463	7.02617657605089e-11	4.26486869718308e-09	Up Regulation		gene-LOC116202557	0.793270167852789	3.6066050389592e-09	2.17306792794076e-07	Nodiff		gene-LOC116206735	0.749622799391429	1.59082711597099e-06	9.625199748614e-05	Nodiff
gene-LOC116194248	1.46209837320184	7.20604442449649e-11	4.36133270110515e-09	Up Regulation		gene-LOC116200978	-1.03716	3.61145643370028e-09	2.17306792794076e-07	Down Regulation		gene-LOC116206378	-4.11884	1.60377665974468e-06	9.67534215688413e-05	Down Regulation
gene-LOC116213397	0.987777680123836	7.25018163333013e-11	4.37532700307053e-09	Nodiff		gene-LOC116188488	1.1010435269042	3.69069666592995e-09	2.21431102284302e-07	Up Regulation		gene-LOC116194718	-1.8439	1.6176675114688e-06	9.73085619290205e-05	Down Regulation
gene-LOC116209860	1.23016043929248	7.42173209986136e-11	4.46590931558132e-09	Up Regulation		gene-LOC116201015	-1.94066	3.70864108464337e-09	2.21864629511656e-07	Down Regulation		gene-LOC116196107	-0.798733	1.62775072281222e-06	9.76321119957283e-05	Nodiff
gene-LOC116206357	1.21365020321149	7.45809287659424e-11	4.47485572595654e-09	Up Regulation		gene-LOC116211945	1.90786411259347	3.84352360977592e-09	2.29271167719746e-07	Up Regulation		gene-LOC116202200	-1.78506	1.66215611087842e-06	9.94084316111234e-05	Down Regulation
gene-LOC116195780	-1.30645	7.49070468621593e-11	4.48150780364987e-09	Down Regulation		gene-LOC116196216	0.81543114257835	3.90869364396498e-09	2.32488648667906e-07	Nodiff		gene-LOC116208554	-2.78713	1.72560050747088e-06	0.000102906285435469	Down Regulation
gene-LOC116204860	0.98459720062776	8.14144052808187e-11	4.85687082506202e-09	Nodiff		gene-LOC116188404	-1.0047	3.94287695655926e-09	2.33849885741605e-07	Down Regulation		gene-LOC116195741	-1.36091	1.76179015662923e-06	0.000104490877667578	Down Regulation
gene-LOC116210764	-0.948414	8.36823744439761e-11	4.97790581692452e-09	Nodiff		gene-LOC116189318	-1.03508	4.01717302567191e-09	2.37575612738237e-07	Down Regulation		gene-LOC116206752	1.14543680286565	1.76224194977364e-06	0.000104490877667578	Up Regulation
gene-LOC116195823	7.79158721431071	9.46019091588946e-11	5.61142948344213e-09	Up Regulation		gene-LOC116201452	0.928268030481836	4.16225702672935e-09	2.44903784262749e-07	Nodiff		gene-LOC116200097	0.878005961557485	1.78816459408968e-06	0.000105725868436305	Nodiff
gene-LOC116197289	-1.01746	9.56644150040215e-11	5.65833272836286e-09	Down Regulation		gene-LOC116194934	0.770105395816583	4.16474863812201e-09	2.44903784262749e-07	Nodiff		gene-LOC116197906	3.07055625134912	1.79953640450305e-06	0.000106095963075716	Up Regulation
gene-LOC116205913	-1.45447	9.85968603617683e-11	5.81525958281024e-09	Down Regulation		gene-LOC116207656	0.728715510753613	4.20598866975306e-09	2.46331605051393e-07	Nodiff		gene-LOC116211592	1.76433822181931	1.87183045068204e-06	0.000110045601538256	Up Regulation
gene-LOC116206158	1.44913994608167	1.00032050534415e-10	5.88324093821051e-09	Up Regulation		gene-LOC116196881	1.05709000432288	4.2128309671092e-09	2.46331605051393e-07	Up Regulation		gene-LOC116196333	-0.844422	2.04868101146152e-06	0.000120102477488308	Nodiff
gene-LOC116201813	1.04981487518308	1.10189735135838e-10	6.46239517050180e-09	Up Regulation		gene-LOC116215173	0.997663786437534	4.36606389196754e-09	2.54572271830524e-07	Nodiff		gene-LOC116200181	-1.4888	2.0720668332928e-06	0.000121131276031903	Down Regulation
gene-LOC116194268	-1.18336	1.27836767117271e-10	7.47629632410556e-09	Down Regulation		gene-LOC116188953	2.47395678786545	4.72105180878616e-09	2.74497335365351e-07	Up Regulation		gene-LOC116214461	1.34147797080168	2.08422457836965e-06	0.00012149975470479	Up Regulation
gene-LOC116193934	1.07369328124593	1.31261413067724e-10	7.65507736714289e-09	Up Regulation		gene-LOC116209480	0.959035777034231	4.850692853108e-09	2.81245073855693e-07	Nodiff		gene-LOC116195024	0.754173368856221	2.09933394297353e-06	0.00012203775159252	Nodiff
gene-LOC116204827	1.07531465393575	1.41408074502816e-10	8.22378801996826e-09	Up Regulation		gene-LOC116202393	1.71340730247459	4.95590469854888e-09	2.86542657416936e-07	Up Regulation		gene-LOC116215859	0.82250567393085	2.12428353783056e-06	0.000123143173912284	Nodiff
gene-LOC116195897	-1.28044	1.41879380228998e-10	8.22821363890736e-09	Down Regulation		gene-LOC116215827	1.81553461193153	5.36347590574152e-09	3.09243977083409e-07	Up Regulation		gene-LOC116197495	-1.71393	2.16968718718389e-06	0.00012542484177055	Down Regulation
gene-LOC116187742	1.58580486535573	1.44750023175396e-10	8.3713763403104e-09	Up Regulation		gene-LOC116213419	-0.816362	5.72335486657459e-09	3.29077006620076e-07	Nodiff		gene-LOC116211848	1.16728767945096	2.24132845348143e-06	0.000129206359430834	Up Regulation
gene-LOC116199306	0.964810680467864	1.49093145695937e-10	8.59866840274074e-09	Nodiff		gene-LOC116203721	0.90116735855139	5.75753971355654e-09	3.30125525016362e-07	Nodiff		gene-LOC116207078	0.992611208704034	2.25944313110619e-06	0.000129889815235033	Nodiff
gene-LOC116214071	1.04221118357536	1.51291310022766e-10	8.70133998528727e-09	Up Regulation		gene-LOC116206609	-1.07484	6.08866959931491e-09	3.48147436564142e-07	Down Regulation		gene-LOC116195533	0.838059662747115	2.26858109898502e-06	0.000130054871677448	Nodiff
gene-LOC116214333	-1.58377	1.53919106883755e-10	8.82808761796085e-09	Down Regulation		gene-LOC116207077	-0.834475	6.21573654050455e-09	3.54433968738027e-07	Nodiff		gene-LOC116209495	-1.80279	2.42878465699272e-06	0.000138855559191653	Down Regulation
gene-LOC116210745	1.0817351298211	1.59909366335464e-10	9.14646430523176e-09	Up Regulation		gene-LOC116187278	1.51494060921699	6.8542371584514e-09	3.897688322604e-07	Up Regulation		gene-LOC116194480	-4.68181	2.49917214951406e-06	0.00014248714181007	Down Regulation
gene-LOC116197844	1.22712017876053	1.60568354191251e-10	9.15899488838861e-09	Up Regulation		gene-LOC116202399	0.923741456122661	7.17844466975025e-09	4.07086647175782e-07	Nodiff		gene-LOC116189051	-0.783851	2.5656439021188e-06	0.000145876186029237	Nodiff
gene-LOC116198028	1.04657	1.76606811481414e-10	1.00463218990247e-08	Up Regulation		gene-LOC116189499	1.04882695032156	7.54047571235784e-09	4.26448925601352e-07	Up Regulation		gene-LOC116204727	-0.746685	2.61048990240315e-06	0.000147897712349549	Nodiff
gene-LOC116203040	2.59210533734054	1.79097292436058e-10	1.01602333202145e-08	Up Regulation		gene-LOC116193380	-0.973412	7.65161404349312e-09	4.3155520186993e-07	Nodiff		gene-LOC116210738	-0.756815	2.61658710343465e-06	0.000147897712349549	Nodiff
gene-LOC116189647	-3.30506	1.84165514769219e-10	1.04193641779759e-08	Down Regulation		gene-LOC116208498	-0.713827	7.74680469879078e-09	4.35736713207257e-07	Nodiff		gene-LOC116196329	-1.06494	2.62925419030719e-06	0.000147897712349549	Down Regulation
gene-LOC116200036	-1.71894	1.91968716107081e-10	1.0831405607993e-08	Down Regulation		gene-LOC116214879	0.688708171685718	7.84735607248051e-09	4.40196269225675e-07	Nodiff		gene-LOC116199863	-2.40757	2.62970442138407e-06	0.000147897712349549	Down Regulation
gene-LOC116208897	1.81464205489298	1.94622474835068e-10	1.08963995568714e-08	Up Regulation		gene-LOC116196886	1.23330025280838	7.89592120450005e-09	4.41723440572829e-07	Up Regulation		gene-LOC116207991	-0.916735	2.76533796051061e-06	0.000155105564039126	Nodiff
gene-LOC116206040	1.00851485164065	1.94625599388826e-10	1.08963995568714e-08	Up Regulation		gene-LOC116207638	-0.981796	8.14967473732761e-09	4.54690343363731e-07	Nodiff		gene-LOC116209418	-1.50233	2.77492396205516e-06	0.000155223711548601	Down Regulation
gene-LOC116213419	-1.10041	1.94690712543524e-10	1.08963995568714e-08	Down Regulation		gene-LOC116194248	1.55024028077016	8.19379823651881e-09	4.55923198112104e-07	Up Regulation		gene-LOC116210511	0.977530585722568	2.78852022508505e-06	0.000155564946858038	Nodiff
gene-LOC116210094	-1.28446	2.08667314326194e-10	1.16473283760626e-08	Down Regulation		gene-LOC116201334	1.30548049531971	8.21869410961266e-09	4.56082438002339e-07	Up Regulation		gene-LOC116209784	1.12524138195761	2.83405506413433e-06	0.00015768135320638	Up Regulation
gene-LOC116211478	-2.57348	2.14263706322453e-10	1.19277282503569e-08	Down Regulation		gene-LOC116196656	-1.00944	8.46612023868216e-09	4.6855674550931e-07	Down Regulation		gene-LOC116188184	-1.76357	2.84691217545892e-06	0.000157973177479409	Down Regulation
gene-LOC116186987	-1.46406	2.2121768651237e-10	1.22820059551668e-08	Down Regulation		gene-LOC116200165	-1.44499	8.61427510366816e-09	4.75485014322206e-07	Down Regulation		gene-LOC116202317	-1.06033	2.8700801766132e-06	0.000158834063747343	Down Regulation
gene-LOC116206246	2.16303051476352	2.22016017216657e-10	1.22935464852415e-08	Up Regulation		gene-LOC116211838	0.74427900826297	9.08419366731117e-09	5.00089693403388e-07	Nodiff		gene-LOC116193314	-1.06461	2.87808475793958e-06	0.000158853438780638	Down Regulation
gene-LOC116201847	1.31095397041723	2.23509450758355e-10	1.23434131692014e-08	Up Regulation		gene-LOC116194811	-1.08651	9.41861880623841e-09	5.16279127170224e-07	Down Regulation		gene-LOC116212531	0.984376698571043	3.01285988355271e-06	0.000165851143669415	Nodiff
gene-LOC116210582	2.00271337899941	2.28232929287831e-10	1.25709248353773e-08	Up Regulation		gene-LOC116213820	0.831437525314898	9.42816126722762e-09	5.16279127170224e-07	Nodiff		gene-LOC116207473	-0.715208	3.09067348090361e-06	0.000169684515209504	Nodiff
gene-LOC116208488	-1.29706	2.35686780088721e-10	1.29472262835018e-08	Down Regulation		gene-LOC116199370	0.805082318924817	9.45806443558139e-09	5.16550067947491e-07	Nodiff		gene-LOC116209307	-2.91108	3.1327506005841e-06	0.000171540826421957	Down Regulation
gene-LOC116200972	1.10784555479808	2.52507389360152e-10	1.38347469644167e-08	Up Regulation		gene-LOC116214771	0.711329222819445	9.91841277625103e-09	5.40266384356895e-07	Nodiff		gene-LOC116197391	-0.900284	3.19187509233772e-06	0.000174318378398118	Nodiff
gene-LOC116196111	-0.979177	2.53395502385385e-10	1.38469668232644e-08	Nodiff		gene-LOC116211036	-1.2641	1.05837016324425e-08	5.74992231207158e-07	Down Regulation		gene-LOC116192230	-0.820096	3.2017130555186e-06	0.000174396721892855	Nodiff
gene-LOC116202522	-1.46091	2.55758226089293e-10	1.39394928460185e-08	Down Regulation		gene-LOC116202369	0.739875521300171	1.10072038325389e-08	5.96434848507129e-07	Nodiff		gene-LOC116215691	0.722527268530036	3.21774947621199e-06	0.000174811400208972	Nodiff
gene-LOC116208543	0.987278643531327	2.6928631489717e-10	1.46384884495015e-08	Nodiff		gene-LOC116191572	2.28897450248319	1.12374226606009e-08	6.0731961266783e-07	Up Regulation		gene-LOC116213815	-1.32234	3.28077482142708e-06	0.000177770025767823	Down Regulation
gene-LOC116195914	-1.74993	2.73202042774485e-10	1.48126732566791e-08	Down Regulation		gene-LOC116203415	-0.907058	1.19573474568045e-08	6.44544622417699e-07	Nodiff		gene-LOC116188611	-1.79622	3.2954106427348e-06	0.000178098065283009	Down Regulation
gene-LOC116203903	-1.48813	2.76199980627742e-10	1.49363210303106e-08	Down Regulation		gene-LOC116204770	0.989811532435154	1.28340000078705e-08	6.90002509514056e-07	Nodiff		gene-LOC116192345	-0.772522	3.33259273227483e-06	0.000179639732397142	Nodiff
gene-LOC116187999	1.16613211944732	2.79948157539555e-10	1.50997944040765e-08	Up Regulation		gene-LOC116196037	-1.60713	1.38068575724025e-08	7.40383795054816e-07	Down Regulation		gene-LOC116197581	-0.928778	3.42571204311561e-06	0.000184180834276628	Nodiff
gene-LOC116206012	-1.64293	2.86867057339275e-10	1.54274950257891e-08	Down Regulation		gene-LOC116199749	0.668372138570846	1.43002856495515e-08	7.64862048217226e-07	Nodiff		gene-LOC116216023	-0.788557	3.56363854533629e-06	0.0001911012680397	Nodiff
gene-LOC116213665	0.966667775830776	2.8750567098973e-10	1.54274950257891e-08	Nodiff		gene-LOC116196248	1.39488436574092	1.45358318760774e-08	7.75456659801355e-07	Up Regulation		gene-LOC116204742	-1.28035	3.5826999076865e-06	0.000191628276247985	Down Regulation
gene-LOC116196886	1.29670687656998	3.0341544669103e-10	1.62272019815902e-08	Up Regulation		gene-LOC116202543	1.9071029109456	1.55140380518071e-08	8.25514328108884e-07	Up Regulation		gene-LOC116212639	0.937178560234339	3.65274727081347e-06	0.000194872658383527	Nodiff
gene-LOC116214821	5.21732982338014	3.03967760462065e-10	1.62272019815902e-08	Up Regulation		gene-LOC116209248	1.66267325017953	1.62163245118108e-08	8.60671028384545e-07	Up Regulation		gene-LOC116213744	0.733614411758727	3.70965329355312e-06	0.000197401114874635	Nodiff
gene-LOC116199034	2.98375486841457	3.0755086230373e-10	1.63764934863521e-08	Up Regulation		gene-LOC116203578	-1.38342	1.67045124909307e-08	8.84313821099167e-07	Down Regulation		gene-LOC116202515	-2.60056	3.78584105401907e-06	0.000200940049601171	Down Regulation
gene-LOC116194282	0.94466639947546	3.12280074003686e-10	1.65858957672366e-08	Nodiff		gene-LOC116198627	3.33508388280742	1.73536996585803e-08	9.16337319471821e-07	Up Regulation		gene-LOC116193498	-2.90997	3.83286396266231e-06	0.000202916902594722	Down Regulation
gene-LOC116198553	5.46756519778157	3.13865129080583e-10	1.66276640902232e-08	Up Regulation		gene-LOC116206132	1.80660797756069	1.81642608184419e-08	9.56697289264452e-07	Up Regulation		gene-LOC116202967	-1.53099	3.86217524002991e-06	0.000203948403960154	Down Regulation
gene-LOC116194787	1.56433881859221	3.27973033489129e-10	1.7330960805187e-08	Up Regulation		gene-LOC116196689	0.87770336931721	1.8305971131263e-08	9.61713950370592e-07	Nodiff		gene-LOC116194985	2.85164179704786	3.87228541558868e-06	0.00020396329753734	Up Regulation
gene-LOC116196824	-1.44208	3.39278670187822e-10	1.78829921855961e-08	Down Regulation		gene-LOC116201076	-0.856614	1.97064359359701e-08	1.03266713275606e-06	Nodiff		gene-LOC116205179	0.875222643334644	4.29468503736704e-06	0.00022563949007716	Nodiff
gene-LOC116195176	1.20354738721999	3.42830980332373e-10	1.80245985114142e-08	Up Regulation		gene-LOC116195491	0.693498635050566	1.97693062395419e-08	1.0333456309401e-06	Nodiff		gene-LOC116198510	-3.50221	4.33201504485671e-06	0.000227026030873513	Down Regulation
gene-LOC116192025	0.936416335814436	3.49577994219893e-10	1.83330323417082e-08	Nodiff		gene-LOC116205301	-2.16429	2.01828599306105e-08	1.05230483048792e-06	Down Regulation		gene-LOC116205753	0.832477393449434	4.35804055500372e-06	0.000227814648962197	Nodiff
gene-LOC116196951	0.959793588615454	3.5156963104906e-10	1.83911550714609e-08	Nodiff		gene-LOC116215950	-0.793189	2.03495716375582e-08	1.05833111388396e-06	Nodiff		gene-LOC116197690	-3.32213	4.37363497957226e-06	0.000228055393796641	Down Regulation
gene-LOC116208397	2.16927774626533	3.58909060450349e-10	1.87280366881611e-08	Up Regulation		gene-LOC116201378	1.49058293982982	2.17650937544293e-08	1.12911196897978e-06	Up Regulation		gene-LOC116203931	-1.4486	4.39852421244769e-06	0.000228658922264297	Down Regulation
gene-LOC116214997	1.3581101067688	3.60447057088406e-10	1.87561273120509e-08	Up Regulation		gene-LOC116195883	-0.836106	2.21525303029886e-08	1.14409941772295e-06	Nodiff		gene-LOC116192758	-6.89312	4.40724564668814e-06	0.000228658922264297	Down Regulation
gene-LOC116195777	-1.94254	3.61249137950645e-10	1.87561273120509e-08	Down Regulation		gene-LOC116209855	2.04777539945524	2.21709599830488e-08	1.14409941772295e-06	Up Regulation		gene-LOC116191484	1.59050996495726	4.43959554738425e-06	0.000229286148252876	Up Regulation
gene-LOC116205117	1.01873511186952	3.7027424259122e-10	1.91768898774856e-08	Up Regulation		gene-LOC116211734	1.25195957058099	2.22198157362494e-08	1.14409941772295e-06	Up Regulation		gene-LOC116197703	1.08646163263763	4.44763172051621e-06	0.000229286148252876	Up Regulation
gene-LOC116204663	1.00777772309603	3.78665065359254e-10	1.95627956843168e-08	Up Regulation		gene-LOC116210087	1.75492555134383	2.32244570435569e-08	1.19286113236869e-06	Up Regulation		gene-LOC116188216	-1.04185	4.45248001474048e-06	0.000229286148252876	Down Regulation
gene-LOC116189493	-1.86131	3.83211423708812e-10	1.97486679247957e-08	Down Regulation		gene-LOC116203651	0.744469092082346	2.33405556904554e-08	1.19585683721964e-06	Nodiff		gene-LOC116208353	-2.10885	4.49201022007846e-06	0.000230749227963585	Down Regulation
gene-LOC116195741	2.05451315186636	3.90343329046614e-10	2.0066538545063e-08	Up Regulation		gene-LOC116204564	-0.97305	2.37709212925416e-08	1.21489950576375e-06	Nodiff		gene-LOC116192077	1.04598359929077	4.53991320101977e-06	0.000232634120150033	Up Regulation
gene-LOC116200181	2.08405523877176	4.19833140428331e-10	2.15293743441327e-08	Up Regulation		gene-LOC116202280	0.707177268308326	2.50126755441826e-08	1.27521519972669e-06	Nodiff		gene-LOC116210600	0.678794473378415	4.56022355555706e-06	0.000233099308986393	Nodiff
gene-LOC116197868	2.20593213823271	4.21262098850977e-10	2.15495746881507e-08	Up Regulation		gene-LOC116192218	-2.52798	2.53670410052734e-08	1.29010413210848e-06	Down Regulation		gene-LOC116212434	-0.906345	4.67847471736897e-06	0.000238556230490315	Nodiff
gene-LOC116188493	1.11960579300027	4.26928008835086e-10	2.17858851567316e-08	Up Regulation		gene-LOC116196335	1.14965823008098	2.55966173537672e-08	1.29858917305301e-06	Up Regulation		gene-LOC116211723	0.902980826834059	4.79054377423354e-06	0.000243671948398698	Nodiff
gene-LOC116196318	3.53023262453169	4.34799726813035e-10	2.21333259468151e-08	Up Regulation		gene-LOC116194885	-2.06777	2.66121461186755e-08	1.34680883254392e-06	Down Regulation		gene-LOC116213617	-1.61117	4.9858195238367e-06	0.000252984627330521	Down Regulation
gene-LOC116188407	1.52083429001254	4.39367022963944e-10	2.23112717514861e-08	Up Regulation		gene-LOC116211594	-2.15932	2.77197616476571e-08	1.39944230815818e-06	Down Regulation		gene-LOC116212006	-0.772172	5.00342584111703e-06	0.000253258771904151	Nodiff
gene-LOC116212427	1.87142043802646	4.8294794252496e-10	2.44646621979797e-08	Up Regulation		gene-LOC116214633	-2.0889	2.8553461764124e-08	1.43802458650998e-06	Down Regulation		gene-LOC116199091	-1.27411	5.01644871563726e-06	0.000253300146461363	Down Regulation
gene-LOC116204094	-1.31844	4.90258614515814e-10	2.47747193063574e-08	Down Regulation		gene-LOC116194299	-0.782267	2.87348892246823e-08	1.44364920403325e-06	Nodiff		gene-LOC116215624	1.18020976131049	5.0407535095982e-06	0.000253909605788086	Up Regulation
gene-LOC116213539	2.64042474262094	5.00605106191827e-10	2.52363155227938e-08	Up Regulation		gene-LOC116194332	2.44447596131159	2.88068500812854e-08	1.44376026593832e-06	Up Regulation		gene-LOC116207741	1.06290603264669	5.12950906963469e-06	0.00025775472571944	Up Regulation
gene-LOC116203515	-1.454	5.09091928648412e-10	2.56021593102897e-08	Down Regulation		gene-LOC116216034	-2.32198	2.95439088632363e-08	1.47535721774995e-06	Down Regulation		gene-LOC116214271	0.881576205302395	5.17269496359656e-06	0.000259296953090626	Nodiff
gene-LOC116195556	-0.922596	5.1215266850085e-10	2.5694020622139e-08	Nodiff		gene-LOC116206045	0.983462978915882	2.95798466286406e-08	1.47535721774995e-06	Nodiff		gene-LOC116200667	-1.40027	5.19069904208074e-06	0.000259572475229642	Down Regulation
gene-LOC116193193	1.10906409319031	5.30609301372761e-10	2.65559751312041e-08	Up Regulation		gene-LOC116204096	-0.652459	3.05894044619588e-08	1.52204346864924e-06	Nodiff		gene-LOC116208767	-0.854331	5.20970969542466e-06	0.000259819364339725	Nodiff
gene-LOC116215608	-1.05863	5.37749566446963e-10	2.6797358565979e-08	Down Regulation		gene-LOC116198750	-1.50862	3.09506156563574e-08	1.53632324573368e-06	Down Regulation		gene-LOC116209316	1.96328167844883	5.2206753206604e-06	0.000259819364339725	Up Regulation
gene-LOC116213450	0.898052270311835	5.38006526444728e-10	2.6797358565979e-08	Nodiff		gene-LOC116214913	-0.691112	3.17896467253462e-08	1.57419592719603e-06	Nodiff		gene-LOC116196850	-0.685238	5.28568863060619e-06	0.000262066163501623	Nodiff
gene-LOC116201356	1.06911507114585	5.49920141980117e-10	2.7325387484549e-08	Up Regulation		gene-LOC116198147	-0.762654	3.39559463282083e-08	1.67745616479137e-06	Nodiff		gene-LOC116209625	1.54429502320352	5.29107707354022e-06	0.000262066163501623	Up Regulation
gene-LOC116209343	1.99156881995805	5.54295826775163e-10	2.7477235984426e-08	Up Regulation		gene-LOC116187566	1.02670454588353	3.44067348211462e-08	1.69567858110216e-06	Up Regulation		gene-LOC116200989	0.876246481987875	5.36523066060958e-06	0.000265106266427692	Nodiff
gene-LOC116206587	1.50583492347433	5.70216234228798e-10	2.81717300648449e-08	Up Regulation		gene-LOC116188838	-0.713526	3.47957318410182e-08	1.71077637381766e-06	Nodiff		gene-LOC116215699	0.820260712432599	5.51697372278221e-06	0.000271956664296673	Nodiff
gene-LOC116206975	1.71140516556044	5.71012011881103e-10	2.81717300648449e-08	Up Regulation		gene-LOC116209659	-1.7959	3.55420391325135e-08	1.74332859716563e-06	Down Regulation		gene-LOC116215211	-0.680659	5.55017194462489e-06	0.000272944830253082	Nodiff
gene-LOC116202397	1.51049336056614	5.91727398996898e-10	2.91247386456629e-08	Up Regulation		gene-LOC116208866	0.755783077503981	3.73920363885694e-08	1.82973466006383e-06	Nodiff		gene-LOC116196952	-1.76085	5.63868729349986e-06	0.000276642263361708	Down Regulation
gene-LOC116199860	-1.67133	6.3120656120722e-10	3.09946240668262e-08	Down Regulation		gene-LOC116198520	0.768644700717203	3.80719945729555e-08	1.85861371619247e-06	Nodiff		gene-LOC116207931	-0.834605	5.71476397485486e-06	0.000279713435778686	Nodiff
gene-LOC116197986	-1.26383	6.37962430873128e-10	3.12526536724201e-08	Down Regulation		gene-LOC116208328	0.780272976926223	3.94515563508141e-08	1.92143003507177e-06	Nodiff		gene-LOC116204581	0.879588977755175	5.8712923666798e-06	0.000286698659966367	Nodiff
gene-LOC116203648	2.05027386012554	6.41086811461221e-10	3.13319892362034e-08	Up Regulation		gene-LOC116202077	-0.911025	3.99443644542146e-08	1.94086478835162e-06	Nodiff		gene-LOC116205051	-1.30051	5.96517837248725e-06	0.000290385769257619	Down Regulation
gene-LOC116198750	-1.71237	6.75280653819054e-10	3.29258623243857e-08	Down Regulation		gene-LOC116213408	0.683110519749452	4.01864798231961e-08	1.94805607929821e-06	Nodiff		gene-LOC116214282	0.772462113108945	5.97478549959058e-06	0.000290385769257619	Nodiff
gene-LOC116198576	1.31019316462931	7.02577222256772e-10	3.41767704845467e-08	Up Regulation		gene-LOC116196569	0.857630722789326	4.13027012554191e-08	1.99748741421944e-06	Nodiff		gene-LOC116199854	0.814455635156635	6.04174181729764e-06	0.000292953897042939	Nodiff
gene-LOC116189561	-0.923466	7.07243700577645e-10	3.43235753986633e-08	Nodiff		gene-LOC116192290	-4.37997	4.14538655403123e-08	2.00012485505577e-06	Down Regulation		gene-LOC116194293	-0.95161	6.10088865359664e-06	0.000295132266265946	Nodiff
gene-LOC116210823	-0.921856	7.17124832458187e-10	3.47221837483243e-08	Nodiff		gene-LOC116194088	1.88174389121968	4.27638179522544e-08	2.05853085533422e-06	Up Regulation		gene-LOC116209645	3.11762653663775	6.32873637962748e-06	0.000305442479270719	Up Regulation
gene-LOC116195491	0.931467032799428	8.07453596348587e-10	3.89681997247888e-08	Nodiff		gene-LOC116195707	-0.687035	4.30592733862422e-08	2.06794408311329e-06	Nodiff		gene-LOC116196211	1.01103051637427	6.3934496108436e-06	0.000307849790658555	Up Regulation
gene-LOC116198979	1.0570274872964	8.08562069217519e-10	3.89681997247888e-08	Up Regulation		gene-LOC116197684	-1.09288	4.38719993624232e-08	2.10209841389537e-06	Down Regulation		gene-LOC116195768	-0.890536	6.44737946847772e-06	0.000309727930808607	Nodiff
gene-LOC116207679	-0.953574	8.16736915461054e-10	3.92712761660488e-08	Nodiff		gene-LOC116200776	1.58616888462352	4.44684872503864e-08	2.12291785804389e-06	Up Regulation		gene-LOC116187155	0.838556698214471	6.5805119965626e-06	0.000314366789249636	Nodiff
gene-LOC116197519	1.11625687945729	8.55626681191488e-10	4.10464228166055e-08	Up Regulation		gene-LOC116215988	0.679182066202724	4.45116358467099e-08	2.12291785804389e-06	Nodiff		gene-LOC116203120	0.660267623761444	6.59096833122119e-06	0.000314366789249636	Nodiff
gene-LOC116198656	1.37840403675268	8.71725096410373e-10	4.17225666833654e-08	Up Regulation		gene-LOC116201466	0.724895168462281	4.46690856613306e-08	2.12552966460663e-06	Nodiff		gene-LOC116213394	-0.678445	6.6024726527368e-06	0.000314366789249636	Nodiff
gene-LOC116204564	-1.29598	9.06494059115229e-10	4.32871704375667e-08	Down Regulation		gene-LOC116207917	-2.35501	4.5527542752684e-08	2.16140965008671e-06	Down Regulation		gene-LOC116200659	0.861186250260439	6.60453525335332e-06	0.000314366789249636	Nodiff
gene-LOC116196286	1.05939623430488	9.35919685773393e-10	4.45900408645356e-08	Up Regulation		gene-LOC116208270	4.07196659649424	4.61636776358813e-08	2.18659488188811e-06	Up Regulation		gene-LOC116215136	1.09665681630561	6.6677594490289e-06	0.000316649912690381	Up Regulation
gene-LOC116200220	1.40765644340106	9.4023842830413e-10	4.4693525290621e-08	Up Regulation		gene-LOC116210831	0.957586783595528	4.95751628890206e-08	2.34282259506812e-06	Nodiff		gene-LOC116198733	2.06268933737491	6.75541017987959e-06	0.000320079971376806	Up Regulation
gene-LOC116213590	-1.18459	9.47767882067334e-10	4.49488093499815e-08	Down Regulation		gene-LOC116208047	1.71651791210582	5.05109796091732e-08	2.38160994744937e-06	Up Regulation		gene-LOC116214071	-0.724376	6.98317855652699e-06	0.000330118233675637	Nodiff
gene-LOC116211215	-1.27707	9.72218087409822e-10	4.6003592226983e-08	Down Regulation		gene-LOC116211038	-1.15793	5.12207444794052e-08	2.40958679540729e-06	Down Regulation		gene-LOC116206415	1.61227661641922	7.0043404175469e-06	0.000330366083375797	Up Regulation
gene-LOC116215950	-1.82247	9.75092741480048e-10	4.60349906521873e-08	Down Regulation		gene-LOC116208673	-1.20053	5.23971650613235e-08	2.45933995375133e-06	Down Regulation		gene-LOC116187625	-0.661658	7.10116971620871e-06	0.000334173639728978	Nodiff
gene-LOC116207749	2.05207112537814	9.80702472413153e-10	4.61950802616331e-08	Up Regulation		gene-LOC116195276	0.684076972895396	5.26471041680146e-08	2.46548056374148e-06	Nodiff		gene-LOC116210142	1.55252529165168	7.3166399853748e-06	0.000342701442323868	Up Regulation
gene-LOC116213809	-1.07561	1.03391907474833e-09	4.85918626100684e-08	Down Regulation		gene-LOC116197989	1.34028498667391	5.39543377839896e-08	2.52099511916659e-06	Up Regulation		gene-LOC116194381	-1.42547	7.32510613467814e-06	0.000342701442323868	Down Regulation
gene-LOC116203721	1.31351253941477	1.05558822706301e-09	4.94985290257924e-08	Up Regulation		gene-LOC116193699	1.59782681794725	5.4713059990672e-08	2.5506883530336e-06	Up Regulation		gene-LOC116207500	-0.766213	7.33192504176734e-06	0.000342701442323868	Nodiff
gene-LOC116197344	1.89907548859105	1.14541298772892e-09	5.35898840550923e-08	Up Regulation		gene-LOC116192297	1.26055161819345	5.48372108869108e-08	2.55073129920936e-06	Up Regulation		gene-LOC116192233	-0.746658	7.39130608095994e-06	0.000344700618198116	Nodiff
gene-LOC116204690	1.09010350167488	1.14831998452578e-09	5.36054306677731e-08	Up Regulation		gene-LOC116215674	-1.28928	5.54646007417867e-08	2.57412953083911e-06	Down Regulation		gene-LOC116205509	-1.01569	7.66139825400251e-06	0.00035631071044311	Down Regulation
gene-LOC116214851	1.9511823701691	1.28030748162318e-09	5.96331135735898e-08	Up Regulation		gene-LOC116212810	0.718897320091685	5.56911619992625e-08	2.57886210788084e-06	Nodiff		gene-LOC116195509	-0.667345	7.67459584484508e-06	0.00035631071044311	Nodiff
gene-LOC116192040	-3.16449	1.29354974313812e-09	6.01154144020885e-08	Down Regulation		gene-LOC116199860	-0.911673	5.64238174855196e-08	2.60695669226065e-06	Nodiff		gene-LOC116187286	-0.69809	7.7279820413456e-06	0.000357988418089387	Nodiff
gene-LOC116213022	-1.58874	1.31500921157114e-09	6.097659640292e-08	Down Regulation		gene-LOC116203366	2.53600128567752	6.09283469622192e-08	2.80881036474605e-06	Up Regulation		gene-LOC116209460	0.91308072774907	7.75561900799991e-06	0.000358468510630339	Nodiff
gene-LOC116194048	3.31016686726956	1.3369430272113e-09	6.18558973923094e-08	Up Regulation		gene-LOC116201848	0.655516579171469	6.49562752746178e-08	2.98784431535403e-06	Nodiff		gene-LOC116199680	-0.656904	7.84055776239966e-06	0.000361537296838663	Nodiff
gene-LOC116196574	1.19892636918893	1.34200853742728e-09	6.19525892444255e-08	Up Regulation		gene-LOC116201793	2.01415513183113	6.67703675608844e-08	3.06447857681319e-06	Up Regulation		gene-LOC116196013	-0.816407	7.85685543652662e-06	0.000361537296838663	Nodiff
gene-LOC116201334	1.58029066644946	1.34766155615083e-09	6.2075915042169e-08	Up Regulation		gene-LOC116195561	0.91034661520518	6.85588740688e-08	3.13960206714622e-06	Nodiff		gene-LOC116189693	1.32377738377638	7.88195906213564e-06	0.000361890036319692	Up Regulation
gene-LOC116204694	-1.2092	1.35275175917888e-09	6.21728291966982e-08	Down Regulation		gene-LOC116193516	1.64850804178046	7.10429157009176e-08	3.24617508188365e-06	Up Regulation		gene-LOC116206623	1.32918761280822	8.0142532283785e-06	0.000367151870305826	Up Regulation
gene-LOC116213785	1.49191298325904	1.3876034863535e-09	6.36341510702202e-08	Up Regulation		gene-LOC116209509	2.54967502817276	7.22985822251205e-08	3.2962739063387e-06	Up Regulation		gene-LOC116187118	-1.58059	8.084377107422e-06	0.000369548630198962	Down Regulation
gene-LOC116196340	-1.03396	1.43033803422353e-09	6.54497535660085e-08	Down Regulation		gene-LOC116197028	0.990310392671844	7.27821466828183e-08	3.31102781140144e-06	Nodiff		gene-LOC116213447	1.49296922743641	8.1153529652293e-06	0.000370149274917371	Up Regulation
gene-LOC116188637	1.65136068102472	1.44239638083167e-09	6.58197925839585e-08	Up Regulation		gene-LOC116201887	-0.679088	7.41166686380389e-08	3.36434413188326e-06	Nodiff		gene-LOC116212019	-0.847803	8.14717741401391e-06	0.000370785905423313	Nodiff
gene-LOC116205094	2.42194893784697	1.44474760859121e-09	6.58197925839585e-08	Up Regulation		gene-LOC116196286	0.891782808398831	7.6107642068947e-08	3.44715991944231e-06	Nodiff		gene-LOC116187999	-0.801754	8.32765950202799e-06	0.000378170498130387	Nodiff
gene-LOC116196077	1.01108806717655	1.46278236260977e-09	6.6495914387632e-08	Up Regulation		gene-LOC116208290	0.845781167782109	7.75984320197326e-08	3.50700861217564e-06	Nodiff		gene-LOC116205188	0.758724852668315	8.40074330664955e-06	0.000380432492857094	Nodiff
gene-LOC116210856	1.14850799467858	1.53554853354682e-09	6.96516785804896e-08	Up Regulation		gene-LOC116200833	-0.754396	7.91266805976239e-08	3.56828575531638e-06	Nodiff		gene-LOC116192018	1.7638762589544	8.4141335817186e-06	0.000380432492857094	Up Regulation
gene-LOC116211595	0.907193883032916	1.68896339811381e-09	7.64439520624553e-08	Nodiff		gene-LOC116196928	-1.53237	7.94330806145996e-08	3.57431594704695e-06	Down Regulation		gene-LOC116198100	-0.674448	8.46936867019352e-06	0.000382097408722883	Nodiff
gene-LOC116215532	1.06225	1.7188061812982e-09	7.75643251363679e-08	Up Regulation		gene-LOC116212765	1.31874663261856	8.12811675992448e-08	3.64954205669581e-06	Up Regulation		gene-LOC116213889	-1.21768	8.51738389608881e-06	0.000383430082419807	Down Regulation
gene-LOC116213540	-4.6621	1.72116802175802e-09	7.75643251363679e-08	Down Regulation		gene-LOC116194629	1.84076390911387	8.16360923410294e-08	3.65754431897612e-06	Up Regulation		gene-LOC116200922	0.834786587022196	8.58552156411858e-06	0.000385660885325006	Nodiff
gene-LOC116216031	-1.51065	1.72903214481047e-09	7.77504303562723e-08	Down Regulation		gene-LOC116213731	-0.829645	8.18552217121295e-08	3.65944111062498e-06	Nodiff		gene-LOC116211265	-1.36479	8.88684384623626e-06	0.000398300539504733	Down Regulation
gene-LOC116195276	0.920556592830703	1.75002678707279e-09	7.85249088509815e-08	Nodiff		gene-LOC116200061	1.61703492499412	8.56592530375919e-08	3.82125189358861e-06	Up Regulation		gene-LOC116195437	-0.687051	8.90528840795046e-06	0.000398300539504733	Nodiff
gene-LOC116196804	0.986064075163842	1.781575590487e-09	7.97686103095471e-08	Nodiff		gene-LOC116214942	0.633760105029542	8.61074153544813e-08	3.83298363531701e-06	Nodiff		gene-LOC116208048	-0.691201	9.01694623351018e-06	0.000402427279965671	Nodiff
gene-LOC116201723	-0.982115	1.79250434077141e-09	8.00857089589287e-08	Nodiff		gene-LOC116201760	0.883937843445351	8.70198818046221e-08	3.86047720940075e-06	Nodiff		gene-LOC116207685	-1.0124	9.31786111024728e-06	0.000414530308382458	Down Regulation
gene-LOC116196475	-1.27439	1.87261861321491e-09	8.34859090516796e-08	Down Regulation		gene-LOC116214283	0.64689508327834	8.70980654519615e-08	3.86047720940075e-06	Nodiff		gene-LOC116195792	-1.11453	9.34175121790889e-06	0.000414530308382458	Down Regulation
gene-LOC116212404	2.10693986744796	1.88537316994976e-09	8.38749346118677e-08	Up Regulation		gene-LOC116189126	-2.52055	9.28376162522941e-08	4.10608080941503e-06	Down Regulation		gene-LOC116211492	-0.712469	9.35275451547807e-06	0.000414530308382458	Nodiff
gene-LOC116201883	-0.881472	2.01052600978486e-09	8.92327297762659e-08	Nodiff		gene-LOC116214593	0.715504552324878	9.39353270325552e-08	4.14577256769053e-06	Nodiff		gene-LOC116211139	-1.30142	9.36802942376394e-06	0.000414530308382458	Down Regulation
gene-LOC116195576	1.08463696180926	2.01437958668804e-09	8.92327297762659e-08	Up Regulation		gene-LOC116204935	-3.31058	9.8170061143697e-08	4.32345126726252e-06	Down Regulation		gene-LOC116189126	-2.16549	9.69972089787395e-06	0.00042829427190123	Down Regulation
gene-LOC116212302	1.23568951678449	2.03934360458505e-09	9.01467809924855e-08	Up Regulation		gene-LOC116207425	-0.698251	1.00792553907837e-07	4.42218897496263e-06	Nodiff		gene-LOC116206787	-1.47432	9.76967177998651e-06	0.000430467088004374	Down Regulation
gene-LOC116215045	3.82982093328898	2.04631058019429e-09	9.0263106524672e-08	Up Regulation		gene-LOC116193947	4.08794643537163	1.00839325386848e-07	4.42218897496263e-06	Up Regulation		gene-LOC116213868	-0.695578	9.83586689090871e-06	0.000432465562684382	Nodiff
gene-LOC116197832	0.949073436583791	2.05529700142754e-09	9.04678299571278e-08	Nodiff		gene-LOC116205222	0.629110025857772	1.02733154952227e-07	4.49571580202144e-06	Nodiff		gene-LOC116215844	-1.4421	9.95923312321715e-06	0.000436963985213796	Down Regulation
gene-LOC116200666	-0.906166	2.09946681108709e-09	9.20481430586219e-08	Nodiff		gene-LOC116197870	1.33341171764713	1.03655642020375e-07	4.52651505101213e-06	Up Regulation		gene-LOC116194951	0.693824301365418	1.00111007753843e-05	0.000437608326346599	Nodiff
gene-LOC116189834	1.19629311092577	2.10367500534169e-09	9.20481430586219e-08	Up Regulation		gene-LOC116198593	0.713007587485389	1.04724107114774e-07	4.56354588035515e-06	Nodiff		gene-LOC116201547	-0.77597	1.00160918910343e-05	0.000437608326346599	Nodiff
gene-LOC116208866	1.09202316188392	2.10446282881383e-09	9.20481430586219e-08	Up Regulation		gene-LOC116206407	-1.19132	1.05930292149036e-07	4.6064099100691e-06	Down Regulation		gene-LOC116199871	0.879905808077175	1.01002110833827e-05	0.000438926352447808	Nodiff
gene-LOC116187888	0.971860425727114	2.12227715263242e-09	9.2486657676268e-08	Nodiff		gene-LOC116205133	-1.94993	1.09891587473744e-07	4.7686498304382e-06	Down Regulation		gene-LOC116199566	0.646799921608866	1.01014389557647e-05	0.000438926352447808	Nodiff
gene-LOC116207859	-1.36038	2.12337283233699e-09	9.2486657676268e-08	Down Regulation		gene-LOC116193189	-0.982735	1.10857928139448e-07	4.80051936100091e-06	Nodiff		gene-LOC116201777	2.27793829028807	1.01097092695057e-05	0.000438926352447808	Up Regulation
gene-LOC116208185	-1.21188	2.13760833059452e-09	9.2912328690977e-08	Down Regulation		gene-LOC116206802	0.67744553867523	1.12117307514654e-07	4.844918889866e-06	Nodiff		gene-LOC116215075	0.68792048930753	1.04633788564539e-05	0.000453332988325654	Nodiff
gene-LOC116199303	0.923596557471647	2.15318638384599e-09	9.33944593993198e-08	Nodiff		gene-LOC116216031	-1.14864	1.1242737042339e-07	4.8481961258203e-06	Down Regulation		gene-LOC116203733	-1.1364	1.08320171898219e-05	0.000467694487432476	Down Regulation
gene-LOC116213878	3.0955084158609	2.21504708534331e-09	9.5877921656648e-08	Up Regulation		gene-LOC116207012	0.705891734530386	1.13490890734685e-07	4.883883466356e-06	Nodiff		gene-LOC116194600	-2.7193	1.08399290924214e-05	0.000467694487432476	Down Regulation
gene-LOC116199538	-0.896778	2.22081921808354e-09	9.59283322002061e-08	Nodiff		gene-LOC116196528	-1.12343	1.1516457541514e-07	4.94562561518255e-06	Down Regulation		gene-LOC116196528	1.85088928741514	1.11795415444739e-05	0.000481346526291424	Up Regulation
gene-LOC116212304	-1.48455	2.23538196326683e-09	9.63574585408187e-08	Down Regulation		gene-LOC116213405	-0.681027	1.17267436071169e-07	5.02550447047024e-06	Nodiff		gene-LOC116205571	2.64904563769478	1.13055070253838e-05	0.00048533092851987	Up Regulation
gene-LOC116214845	2.33142811580674	2.27705188896043e-09	9.79508684466037e-08	Up Regulation		gene-LOC116189610	-0.822506	1.24629094768201e-07	5.3299537863781e-06	Nodiff		gene-LOC116204563	1.00686338876278	1.13188536309747e-05	0.00048533092851987	Up Regulation
gene-LOC116189523	1.96500905566001	2.29661078780076e-09	9.85885290763129e-08	Up Regulation		gene-LOC116197395	1.75187099567972	1.26558004882599e-07	5.40128689291734e-06	Up Regulation		gene-LOC116212722	-1.34338	1.13470477446619e-05	0.000485536663597873	Down Regulation
gene-LOC116210185	1.01884017839135	2.31000000936383e-09	9.89592596604009e-08	Up Regulation		gene-LOC116197031	0.844510976362937	1.26988896205976e-07	5.40852502585904e-06	Nodiff		gene-LOC116211292	0.675946026162992	1.15899269360941e-05	0.000494126391973393	Nodiff
gene-LOC116211002	1.11606124438009	2.31963756218143e-09	9.91680781203641e-08	Up Regulation		gene-LOC116213227	-0.614224	1.28528899640993e-07	5.46287411430987e-06	Nodiff		gene-LOC116212845	1.09496436037802	1.15954104414322e-05	0.000494126391973393	Up Regulation
gene-LOC116213744	-0.990429	2.35932250251133e-09	1.00657980537471e-07	Nodiff		gene-LOC116197853	-0.981082	1.30095152289388e-07	5.51811384679926e-06	Nodiff		gene-LOC116191989	2.40706518653834	1.16345694245038e-05	0.000494779137841655	Up Regulation
gene-LOC116201003	3.89469521781693	2.45680567200576e-09	1.0460264640319e-07	Up Regulation		gene-LOC116198576	1.18742845720959	1.31288666207253e-07	5.55734990148041e-06	Up Regulation		gene-LOC116210723	-0.680212	1.21715423230058e-05	0.000516556273679632	Nodiff
gene-LOC116211286	-0.938983	2.50835553009727e-09	1.06491644282846e-07	Nodiff		gene-LOC116200945	-1.49893	1.33618821212123e-07	5.64444077606069e-06	Down Regulation		gene-LOC116215008	1.71611758978445	1.24453712368569e-05	0.000527099569956105	Up Regulation
gene-LOC116214761	-1.31212	2.5114023699749e-09	1.06491644282846e-07	Down Regulation		gene-LOC116192140	-0.959408	1.37721739578205e-07	5.80591097256469e-06	Nodiff		gene-LOC116196841	0.676752999009673	1.27919438674583e-05	0.000540674564320493	Nodiff
gene-LOC116196155	0.894126661464424	2.55984927181926e-09	1.0832532894162e-07	Nodiff		gene-LOC116199227	-2.24005	1.41315398776471e-07	5.9355790808168e-06	Down Regulation		gene-LOC116204935	-2.52944	1.28636146248399e-05	0.000542598768921348	Down Regulation
gene-LOC116212998	-1.22618	2.57308484463539e-09	1.08664556724764e-07	Down Regulation		gene-LOC116212617	-3.82387	1.41371104248644e-07	5.9355790808168e-06	Down Regulation		gene-LOC116208833	0.637769370025183	1.31647412244548e-05	0.000554174187892718	Nodiff
gene-LOC116213062	4.99657028932435	2.58556749745781e-09	1.08970678739012e-07	Up Regulation		gene-LOC116196155	0.646891295062276	1.4638398837256e-07	6.1336076423555e-06	Nodiff		gene-LOC116203017	-0.680613	1.33768967871841e-05	0.000561965058753911	Nodiff
gene-LOC116198932	1.04852456201042	2.5946105981649e-09	1.09130894250087e-07	Up Regulation		gene-LOC116195322	0.686864494364576	1.47608787309651e-07	6.17243290610598e-06	Nodiff		gene-LOC116208915	0.796669690098271	1.35861384402255e-05	0.000569602284949496	Nodiff
gene-LOC116203958	2.17920872531778	2.64175927964733e-09	1.10889976214229e-07	Up Regulation		gene-LOC116211498	-0.692344	1.49889426012621e-07	6.25516376821622e-06	Nodiff		gene-LOC116215021	0.680606625569733	1.38534940957535e-05	0.000579640247921718	Nodiff
gene-LOC116207617	1.11643048341813	2.69451372229357e-09	1.12876812269924e-07	Up Regulation		gene-LOC116211825	-1.81073	1.51170354542405e-07	6.28136583080919e-06	Down Regulation		gene-LOC116198807	1.70655888505757	1.41132041424886e-05	0.000589318562513209	Up Regulation
gene-LOC116193622	0.960223648483815	2.709184639561e-09	1.13263502400924e-07	Nodiff		gene-LOC116208108	2.02073536764606	1.51398931656254e-07	6.28136583080919e-06	Up Regulation		gene-LOC116188462	2.24989945666297	1.42105431995638e-05	0.000592191572330417	Up Regulation
gene-LOC116188049	-1.12798	2.73114851608632e-09	1.13952930069974e-07	Down Regulation		gene-LOC116206194	0.78638153254764	1.51427680060572e-07	6.28136583080919e-06	Nodiff		gene-LOC116203677	0.746088882615211	1.44070201807708e-05	0.000599176131886846	Nodiff
gene-LOC116212503	-1.70579	2.77402610414808e-09	1.15510446976726e-07	Down Regulation		gene-LOC116200705	0.668204442618508	1.54611944666451e-07	6.40062528530173e-06	Nodiff		gene-LOC116209706	-1.83783	1.4622344930676e-05	0.000606915048692636	Down Regulation
gene-LOC116195962	1.03285336301666	2.8491572740274e-09	1.18402104681139e-07	Up Regulation		gene-LOC116210031	-1.23875	1.56477544090869e-07	6.45375574148525e-06	Down Regulation		gene-LOC116214044	1.0304896284747	1.46977427368358e-05	0.000608826856322461	Up Regulation
gene-LOC116202473	1.10132475028613	2.85632324966430e-09	1.18463446330698e-07	Up Regulation		gene-LOC116211976	1.09868518099592	1.56518932423093e-07	6.45375574148525e-06	Up Regulation		gene-LOC116214998	0.72085470791921	1.50318133835482e-05	0.00062142474730832	Nodiff
gene-LOC116214030	1.34591545819377	2.95820693570945e-09	1.22445066404514e-07	Up Regulation		gene-LOC116207629	1.59838298166085	1.58612956940719e-07	6.52709661176133e-06	Up Regulation		gene-LOC116210206	-1.12324	1.51055791922305e-05	0.000623232773312843	Down Regulation
gene-LOC116198593	0.975466019576287	3.05036434013171e-09	1.26009098336393e-07	Nodiff		gene-LOC116198597	1.3820020282425	1.69573668594915e-07	6.9642963615995e-06	Up Regulation		gene-LOC116203031	-0.935018	1.52357715748903e-05	0.000627357078360511	Nodiff
gene-LOC116189383	-1.96606	3.10177516651443e-09	1.27879126666991e-07	Down Regulation		gene-LOC116195419	1.21563423779177	1.71402249596733e-07	7.02545577109461e-06	Up Regulation		gene-LOC116203903	1.19837043672704	1.61692005455626e-05	0.000664474096875366	Up Regulation
gene-LOC116193266	-1.03813	3.19205750039524e-09	1.31341180154602e-07	Down Regulation		gene-LOC116204580	0.648794664609988	1.78327158075778e-07	7.29484949606824e-06	Nodiff		gene-LOC116194829	0.938077956656891	1.62182093290412e-05	0.000665170945070339	Nodiff
gene-LOC116210636	1.23975115368804	3.25587049594197e-09	1.33702610898445e-07	Up Regulation		gene-LOC116213932	3.01802514243801	1.80651901546148e-07	7.37537220927755e-06	Up Regulation		gene-LOC116187668	1.62307124624142	1.62849718230678e-05	0.000666591755905574	Up Regulation
gene-LOC116214027	0.885426700923497	3.29091816392142e-09	1.34875819237882e-07	Nodiff		gene-LOC116212447	1.48129242013563	1.88123591980786e-07	7.66529572915411e-06	Up Regulation		gene-LOC116204633	1.11671153634193	1.63238468031081e-05	0.000666867702175006	Up Regulation
gene-LOC116192004	2.11226811841051	3.32073886377117e-09	1.35830615213587e-07	Up Regulation		gene-LOC116201110	0.845174813582463	1.90468830460453e-07	7.74560770471692e-06	Nodiff		gene-LOC116211839	1.3618829861016	1.67408626175685e-05	0.000682560160908446	Up Regulation
gene-LOC116195792	1.67107165326636	3.40974527213423e-09	1.39197836403598e-07	Up Regulation		gene-LOC116195353	0.725963931201275	1.9134728460344e-07	7.75399396769829e-06	Nodiff		gene-LOC116192260	0.996796192645623	1.6875365135752e-05	0.000686695005220119	Nodiff
gene-LOC116215547	1.56550633680046	3.54682689164191e-09	1.44510637737739e-07	Up Regulation		gene-LOC116204009	-0.741227	1.91424267717949e-07	7.75399396769829e-06	Nodiff		gene-LOC116203563	-0.75017	1.75079221986139e-05	0.000711040918567188	Nodiff
gene-LOC116194829	-1.24335	3.57722183171596e-09	1.45464372141262e-07	Down Regulation		gene-LOC116206929	-0.734776	1.92091714396341e-07	7.76583280525365e-06	Nodiff		gene-LOC116187618	-0.82124	1.76353627643037e-05	0.000714817741108584	Nodiff
gene-LOC116202208	1.2165386871892	3.58592819924681e-09	1.4553416200452e-07	Up Regulation		gene-LOC116187608	1.00130154222197	2.06398205243478e-07	8.32306649174896e-06	Up Regulation		gene-LOC116206795	2.21640900549632	1.7897062034498e-05	0.000724011166475512	Up Regulation
gene-LOC116206422	0.888500594623509	3.61803717901673e-09	1.46385133894221e-07	Nodiff		gene-LOC116196732	-2.45411	2.06679365030145e-07	8.32306649174896e-06	Down Regulation		gene-LOC116212760	-0.941399	1.82104825930747e-05	0.000734143447211932	Nodiff
gene-LOC116194737	-1.27414	3.62095792293582e-09	1.46385133894221e-07	Down Regulation		gene-LOC116199059	2.5239798603048	2.1008136872059e-07	8.44363932261647e-06	Up Regulation		gene-LOC116196002	-0.644712	1.82182756861247e-05	0.000734143447211932	Nodiff
gene-LOC116195796	-1.28419	3.6618575941255e-09	1.47751695949017e-07	Down Regulation		gene-LOC116202287	-2.45752	2.15127594654231e-07	8.62970170881382e-06	Down Regulation		gene-LOC116205012	-0.716819	1.82610622072616e-05	0.000734441519355232	Nodiff
gene-LOC116214980	-0.95232	3.73157383104202e-09	1.50273437451247e-07	Nodiff		gene-LOC116214250	-2.07066	2.17128774777229e-07	8.69155966948815e-06	Down Regulation		gene-LOC116200577	-0.950963	1.83356274035157e-05	0.000736014072543834	Nodiff
gene-LOC116195935	-1.05356	3.79125006963008e-09	1.52381904343047e-07	Down Regulation		gene-LOC116199120	-0.919235	2.17509440494462e-07	8.69155966948815e-06	Nodiff		gene-LOC116212329	0.732710232960197	1.84039269225727e-05	0.000737329527845851	Nodiff
gene-LOC116209187	2.66091930492573	3.85296288665821e-09	1.5456394470178e-07	Up Regulation		gene-LOC116215394	0.638791436606385	2.22731840710574e-07	8.88309512691364e-06	Nodiff		gene-LOC116192045	-2.61973	1.85227274119567e-05	0.000740659271638415	Down Regulation
gene-LOC116192889	-0.982209	3.90937682218752e-09	1.56525433534508e-07	Nodiff		gene-LOC116195387	1.01934593850807	2.2913507312785e-07	9.12089784360261e-06	Up Regulation		gene-LOC116205180	1.48275373263103	1.86850554477701e-05	0.00074444883211943	Up Regulation
gene-LOC116201072	2.46792551148179	3.94414466140319e-09	1.57614379751275e-07	Up Regulation		gene-LOC116196111	-0.642389	2.41639216502895e-07	9.60017301802959e-06	Nodiff		gene-LOC116213110	-2.11836	1.86892421112236e-05	0.00074444883211943	Down Regulation
gene-LOC116213537	4.00301076771632	4.03128683358439e-09	1.60788107040665e-07	Up Regulation		gene-LOC116202297	1.09046267201881	2.43895744481267e-07	9.67126056516811e-06	Up Regulation		gene-LOC116201425	0.881191228460683	1.87802629002817e-05	0.000746641371589168	Nodiff
gene-LOC116198213	-0.98996	4.18322095391843e-09	1.66528987113923e-07	Nodiff		gene-LOC116206707	1.2377545301232	2.48226375498308e-07	9.8241639511271e-06	Up Regulation		gene-LOC116201117	0.806316100786337	1.90527113861624e-05	0.000756024702479976	Nodiff
gene-LOC116202838	4.05676550871467	4.27575421765517e-09	1.69887791625154e-07	Up Regulation		gene-LOC116200692	-3.20892	2.51186107054197e-07	9.92233059144049e-06	Down Regulation		gene-LOC116211958	0.637253326741871	1.91246076747205e-05	0.000757429357010446	Nodiff
gene-LOC116209784	-2.68909	4.2992810919151e-09	1.7049720444509e-07	Down Regulation		gene-LOC116211189	-4.7406	2.63477721814417e-07	1.03880483120697e-05	Down Regulation		gene-LOC116215304	0.668083022437158	1.92494702070141e-05	0.000760922390868883	Nodiff
gene-LOC116213334	-0.988109	4.42028528151529e-09	1.74962622739826e-07	Nodiff		gene-LOC116203812	-0.825771	2.70458090809421e-07	1.06429886343426e-05	Nodiff		gene-LOC116214111	-0.654977	1.97353082036104e-05	0.000778644203706324	Nodiff
gene-LOC116213753	-0.854053	4.48787166399319e-09	1.77300736327017e-07	Nodiff		gene-LOC116189565	1.98799268354453	2.71276617680222e-07	1.06549425225103e-05	Up Regulation		gene-LOC116206401	0.922392408651346	1.98989384399162e-05	0.000783610378450816	Nodiff
gene-LOC116199901	1.80252243400655	4.55683297200968e-09	1.796842092372e-07	Up Regulation		gene-LOC116205117	0.696722201237716	2.7255987159182e-07	1.06850696630286e-05	Nodiff		gene-LOC116192023	1.25215621974785	1.99516715525308e-05	0.000784198938881956	Up Regulation
gene-LOC116202746	3.11986444930506	4.69650347763e-09	1.8484159244661e-07	Up Regulation		gene-LOC116206792	1.49974459707359	2.73905582302771e-07	1.07175267449623e-05	Up Regulation		gene-LOC116206165	-1.61904	2.04605439740949e-05	0.000802679903770116	Down Regulation
gene-LOC116193843	-1.52117	4.84236223634611e-09	1.90222607095709e-07	Down Regulation		gene-LOC116210723	0.633977727116389	2.79087269916583e-07	1.0899674339629e-05	Nodiff		gene-LOC116212404	-1.27943	2.06211559229045e-05	0.000807454431826484	Down Regulation
gene-LOC116214797	-0.864296	4.85664613252518e-09	1.90424430280931e-07	Nodiff		gene-LOC116215515	1.22436796428856	2.80976989441763e-07	1.0952811119501e-05	Up Regulation		gene-LOC116207514	0.710798973377504	2.09550846314066e-05	0.000818239146938746	Nodiff
gene-LOC116197457	1.16418953768588	5.02308054108814e-09	1.96579956514013e-07	Up Regulation		gene-LOC116187842	0.806297824578946	2.86527838281092e-07	1.11481949710157e-05	Nodiff		gene-LOC116209295	1.48625465024004	2.09754361379759e-05	0.000818239146938746	Up Regulation
gene-LOC116203029	1.93818371593536	5.05270599122636e-09	1.9736836536085e-07	Up Regulation		gene-LOC116200839	-0.734053	3.02387783697976e-07	1.17431983766687e-05	Nodiff		gene-LOC116199441	-0.655909	2.13236765473636e-05	0.000830263150820707	Nodiff
gene-LOC116194174	1.83545598056941	5.07062530184406e-09	1.9769741345392e-07	Up Regulation		gene-LOC116206040	0.877154250186339	3.0762792460377e-07	1.19243266130589e-05	Nodiff		gene-LOC116192118	-0.685524	2.13820202578155e-05	0.000830975779794842	Nodiff
gene-LOC116192444	4.72460818620963	5.10545541927902e-09	1.98683330522223e-07	Up Regulation		gene-LOC116192595	1.5482000760836	3.10419749050923e-07	1.20100530572057e-05	Up Regulation		gene-LOC116195590	-0.817611	2.14640779132282e-05	0.000832605624174253	Nodiff
gene-LOC116195347	-1.80654	5.17673572687797e-09	2.01081413868656e-07	Down Regulation		gene-LOC116214741	0.67148662122126	3.22425468120637e-07	1.24512775459498e-05	Nodiff		gene-LOC116215719	-1.68593	2.18466426780736e-05	0.000845684118529145	Down Regulation
gene-LOC116200101	1.23801486068065	5.58559609289763e-09	2.16558865277707e-07	Up Regulation		gene-LOC116203890	-2.53196	3.25076035818002e-07	1.25302585947799e-05	Down Regulation		gene-LOC116187570	-1.31557	2.1882733660201e-05	0.000845684118529145	Down Regulation
gene-LOC116194885	-2.80893	5.9213924745554e-09	2.29151284981865e-07	Down Regulation		gene-LOC116194031	0.607561719907074	3.32553625973443e-07	1.27730510535233e-05	Nodiff		gene-LOC116190141	0.937541698032559	2.20547803212243e-05	0.000850375285642101	Nodiff
gene-LOC116208341	1.00769231127978	5.9435075693367e-09	2.29580385145807e-07	Up Regulation		gene-LOC116207514	-0.675062	3.32609039946328e-07	1.27730510535233e-05	Nodiff		gene-LOC116200867	-1.72838	2.21054124942135e-05	0.000850375285642101	Down Regulation
gene-LOC116200736	0.969295431433264	5.9990087811828e-09	2.31295116341159e-07	Nodiff		gene-LOC116211715	0.658553248829793	3.43929284737456e-07	1.3183319008853e-05	Nodiff		gene-LOC116195556	0.632095470359818	2.21270493059671e-05	0.000850375285642101	Nodiff
gene-LOC116214461	-1.8143	6.12283933319584e-09	2.35633114449422e-07	Down Regulation		gene-LOC116205511	0.973806775248723	3.46092854333473e-07	1.32417301143227e-05	Nodiff		gene-LOC116195019	-1.658	2.22109405926147e-05	0.000852021534415032	Down Regulation
gene-LOC116189610	-1.5266	6.26032739480313e-09	2.40479734981183e-07	Down Regulation		gene-LOC116197115	-0.664191	3.57162881032578e-07	1.36400636060763e-05	Nodiff		gene-LOC116206284	1.23645495814422	2.22798098570826e-05	0.000852599465011411	Up Regulation
gene-LOC116198068	-1.63304	6.50057254991133e-09	2.49248472355716e-07	Down Regulation		gene-LOC116197515	1.12739738540178	3.6975854364281e-07	1.40950867308702e-05	Up Regulation		gene-LOC116199538	0.638229657017725	2.23081727702595e-05	0.000852599465011411	Nodiff
gene-LOC116196677	-0.930265	6.56285931612109e-09	2.51174137797135e-07	Nodiff		gene-LOC116211824	1.80924999563305	3.72666563192519e-07	1.41798257197095e-05	Up Regulation		gene-LOC116200944	-0.774184	2.24608478981281e-05	0.000856856574319581	Nodiff
gene-LOC116192196	2.67279371365542	6.62590642614394e-09	2.53121783105168e-07	Up Regulation		gene-LOC116210401	0.637935546874563	3.83787617895267e-07	1.4543969989046e-05	Nodiff		gene-LOC116199842	-0.695114	2.27510243641753e-05	0.000866333960788495	Nodiff
gene-LOC116197883	-1.15039	6.88160935705103e-09	2.624086205381e-07	Down Regulation		gene-LOC116207444	0.760368480399362	3.8428019615266e-07	1.4543969989046e-05	Nodiff		gene-LOC116208090	-1.34774	2.38869054469406e-05	0.000907921151539119	Down Regulation
gene-LOC116216033	-1.39731	7.01441037174601e-09	2.66983590383459e-07	Down Regulation		gene-LOC116214797	-0.603445	3.84344730856957e-07	1.4543969989046e-05	Nodiff		gene-LOC116202746	-2.02336	2.3974830320781e-05	0.000909597173029558	Down Regulation
gene-LOC116187942	0.89281463263358	7.10652107534603e-09	2.69995928446541e-07	Nodiff		gene-LOC116210707	1.52347076078962	3.85772567981196e-07	1.45713620157715e-05	Up Regulation		gene-LOC116205417	-1.13672	2.41350425988802e-05	0.000914004633311243	Down Regulation
gene-LOC116208673	-1.60058	7.31516091712115e-09	2.77416485053665e-07	Down Regulation		gene-LOC116199583	0.980271701160367	3.87406948179424e-07	1.4606441567151e-05	Nodiff		gene-LOC116205989	-0.783107	2.4255288893316e-05	0.000916885264850615	Nodiff
gene-LOC116209657	-1.2403	7.50510257730858e-09	2.84102246653754e-07	Down Regulation		gene-LOC116213878	1.38504304079892	3.97712187013524e-07	1.49677173799871e-05	Up Regulation		gene-LOC116210764	0.619433191356848	2.45129941136449e-05	0.00092370540393801	Nodiff
gene-LOC116201179	-1.10455	7.61876343592701e-09	2.87881406054447e-07	Down Regulation		gene-LOC116189762	-1.28611	4.06482787496357e-07	1.52700312493414e-05	Down Regulation		gene-LOC116213758	-0.9007	2.45247278740348e-05	0.00092370540393801	Nodiff
gene-LOC116208243	1.38909745333431	7.96261025201981e-09	3.00328886679443e-07	Up Regulation		gene-LOC116199594	-0.602675	4.11438445214966e-07	1.5428196336059e-05	Nodiff		gene-LOC116201411	-2.94997	2.47520685714839e-05	0.000929873473434231	Down Regulation
gene-LOC116189990	3.20211758509023	8.18103886932122e-09	3.07508688996691e-07	Up Regulation		gene-LOC116195347	-1.22971	4.19090980152028e-07	1.56867345355639e-05	Down Regulation		gene-LOC116200206	0.886770698061553	2.47781058550152e-05	0.000929873473434231	Nodiff
gene-LOC116208108	4.31845994276759	8.18250786283223e-09	3.07508688996691e-07	Up Regulation		gene-LOC116209195	-0.72825	4.27238793853069e-07	1.59373480781118e-05	Nodiff		gene-LOC116202415	0.860379656809254	2.50631302354739e-05	0.000938267105324339	Nodiff
gene-LOC116214609	-0.904662	8.21193221534381e-09	3.08058430132357e-07	Nodiff		gene-LOC116192736	0.997260837971135	4.27326353125853e-07	1.59373480781118e-05	Nodiff		gene-LOC116206779	0.94598151523821	2.50921911750112e-05	0.000938267105324339	Nodiff
gene-LOC116211265	1.94881164283802	8.30624800223081e-09	3.11036121234614e-07	Up Regulation		gene-LOC116215346	0.724740244569298	4.50069999974072e-07	1.67553937580276e-05	Nodiff		gene-LOC116194787	-0.9782	2.52338940321529e-05	0.000941868710160558	Nodiff
gene-LOC116192511	1.0652418295921	8.62966984987832e-09	3.2256683352687e-07	Up Regulation		gene-LOC116210002	1.98647920621136	4.53594476682537e-07	1.68562873839351e-05	Up Regulation		gene-LOC116207680	1.29942842077681	2.53343014687457e-05	0.000943918776267288	Up Regulation
gene-LOC116196778	1.05345566966859	8.69568863961209e-09	3.24452038488752e-07	Up Regulation		gene-LOC116193934	0.698367498515015	4.55053282626219e-07	1.68801933639428e-05	Nodiff		gene-LOC116199580	-1.12689	2.54622181848108e-05	0.00094698461288419	Down Regulation
gene-LOC116199705	1.06771760623542	8.86941498591862e-09	3.30038653402676e-07	Up Regulation		gene-LOC116201708	2.99310644077002	4.57145700441633e-07	1.69274755875516e-05	Up Regulation		gene-LOC116196512	-0.639707	2.55565877445487e-05	0.000948794034816851	Nodiff
gene-LOC116201391	1.02845061703163	8.87712036049464e-09	3.30038653402676e-07	Up Regulation		gene-LOC116203479	1.01104029906271	4.59451748016773e-07	1.698248523607e-05	Up Regulation		gene-LOC116193249	-0.705153	2.59821420726467e-05	0.000962215970650442	Nodiff
gene-LOC116192541	-0.850971	8.92507616361344e-09	3.31230099334103e-07	Nodiff		gene-LOC116193617	-1.0554	4.60583740454891e-07	1.69939801135041e-05	Down Regulation		gene-LOC116208225	0.741692409112709	2.60402495786982e-05	0.000962215970650442	Nodiff
gene-LOC116209563	2.14327514937164	8.97822281641583e-09	3.32609606828786e-07	Up Regulation		gene-LOC116207211	-1.07714	4.64437492334278e-07	1.71056790993367e-05	Down Regulation		gene-LOC116204750	-0.993157	2.60572146439333e-05	0.000962215970650442	Nodiff
gene-LOC116195509	0.857806125541309	9.01012382246584e-09	3.33198539935593e-07	Nodiff		gene-LOC116210351	-1.20722	4.70680735959773e-07	1.73048322444607e-05	Down Regulation		gene-LOC116210627	0.721240585734611	2.62117879824531e-05	0.000963143473818214	Nodiff
gene-LOC116201106	1.95355997684503	9.38713100465679e-09	3.46524942405947e-07	Up Regulation		gene-LOC116188601	-0.949964	4.75717375714778e-07	1.74589963828372e-05	Nodiff		gene-LOC116195831	-2.07221	2.62212751941826e-05	0.000963143473818214	Down Regulation
gene-LOC116193617	-1.49342	9.96377492493769e-09	3.66424790010853e-07	Down Regulation		gene-LOC116204886	1.33101145805246	4.86467006497471e-07	1.78192663082665e-05	Up Regulation		gene-LOC116196941	-1.51584	2.62215613505176e-05	0.000963143473818214	Down Regulation
gene-LOC116201004	7.07889825551292	9.96755648529429e-09	3.66424790010853e-07	Up Regulation		gene-LOC116208855	-0.640878	4.87255651503882e-07	1.78192663082665e-05	Nodiff		gene-LOC116204901	-0.653161	2.62681328488176e-05	0.00096314940108041	Nodiff
gene-LOC116205808	0.899541887456128	9.97900364726962e-09	3.66424790010853e-07	Nodiff		gene-LOC116201664	-1.66175	4.90858550520559e-07	1.7919367085053e-05	Down Regulation		gene-LOC116201378	-0.975733	2.64911885088459e-05	0.000969614876762043	Nodiff
gene-LOC116199872	0.915085229104828	1.02323953658875e-08	3.75067731545383e-07	Nodiff		gene-LOC116199809	-1.11131	5.03504294293682e-07	1.83486538513819e-05	Down Regulation		gene-LOC116214603	-1.67064	2.67910863957595e-05	0.000978865168963376	Down Regulation
gene-LOC116197068	1.45659603378847	1.04095663951834e-08	3.80891339802669e-07	Up Regulation		gene-LOC116205977	-1.03111	5.0922549453584e-07	1.85245316544769e-05	Down Regulation		gene-LOC116194654	0.694619798068374	2.70416128416345e-05	0.000986282234274939	Nodiff
gene-LOC116190357	-1.13288	1.07011476963485e-08	3.90873500066625e-07	Down Regulation		gene-LOC116213758	-0.890215	5.17846921277637e-07	1.87876924222341e-05	Nodiff		gene-LOC116206326	1.68696870895534	2.73021773252351e-05	0.000994038747422113	Up Regulation
gene-LOC116196569	1.72433316988327	1.09919001126503e-08	4.00790473459508e-07	Up Regulation		gene-LOC116188540	0.780843710647334	5.182749105317e-07	1.87876924222341e-05	Nodiff		gene-LOC116196552	-0.69511	2.74092489539562e-05	0.000996189393242473	Nodiff
gene-LOC116214314	-0.866428	1.13035344410003e-08	4.11432844513331e-07	Nodiff		gene-LOC116187233	0.590367580103865	5.2778002150686e-07	1.90988088551932e-05	Nodiff		gene-LOC116201664	-1.03258	2.75674521434981e-05	0.00100018764743709	Down Regulation
gene-LOC116210775	2.49378270133729	1.16175795383244e-08	4.22125664900374e-07	Up Regulation		gene-LOC116206405	1.77288658960704	5.37856146488334e-07	1.94143093385106e-05	Up Regulation		gene-LOC116205979	-1.39916	2.77859825329289e-05	0.0010063568856996	Down Regulation
gene-LOC116201567	-1.45025	1.1907736003466e-08	4.3191474493408e-07	Down Regulation		gene-LOC116202485	-3.03049	5.38374489603609e-07	1.94143093385106e-05	Down Regulation		gene-LOC116213600	-0.995066	2.7911183326658e-05	0.00100913029194797	Nodiff
gene-LOC116203563	1.0555492271251	1.24676912721238e-08	4.51177455308095e-07	Up Regulation		gene-LOC116187961	-0.688879	5.49076437568784e-07	1.97309200672553e-05	Nodiff		gene-LOC116206789	-0.697331	2.79887986148912e-05	0.0010101765872258	Nodiff
gene-LOC116210602	-1.09697	1.24821428557859e-08	4.51177455308095e-07	Down Regulation		gene-LOC116203633	0.87774951722751	5.49222284158583e-07	1.97309200672553e-05	Nodiff		gene-LOC116206373	-1.0615	2.82612320844027e-05	0.0010182384539021	Down Regulation
gene-LOC116213967	-1.39694	1.25675449885685e-08	4.53477099934137e-07	Down Regulation		gene-LOC116192945	0.651756629978857	5.50014052795126e-07	1.97309200672553e-05	Nodiff		gene-LOC116196775	-0.69854	2.83388765617192e-05	0.00101926638697636	Nodiff
gene-LOC116198744	1.56082551516433	1.27406208245773e-08	4.5892686084377e-07	Up Regulation		gene-LOC116192387	-0.684289	5.57114421302273e-07	1.99510577967746e-05	Nodiff		gene-LOC116200822	-0.699537	2.86666411791891e-05	0.00102927128787493	Nodiff
gene-LOC116209442	0.834077256917715	1.29837062065727e-08	4.66875238723393e-07	Nodiff		gene-LOC116204040	-0.830453	5.59161164266064e-07	1.99821838505723e-05	Nodiff		gene-LOC116209657	0.915139168686894	2.88710719061678e-05	0.00103482099355562	Nodiff
gene-LOC116198094	-2.06008	1.31405734244786e-08	4.71701273616628e-07	Down Regulation		gene-LOC116215060	-2.56193	5.59914325973813e-07	1.99821838505723e-05	Down Regulation		gene-LOC116205537	-1.07861	2.89529037180326e-05	0.00103596484631091	Down Regulation
gene-LOC116209565	0.967294360786433	1.36671999104601e-08	4.89760933108055e-07	Nodiff		gene-LOC116212803	1.25190631119107	5.6580322814312e-07	2.0157592115894e-05	Up Regulation		gene-LOC116187545	0.688428628102594	2.90603804168968e-05	0.00103802078277428	Nodiff
gene-LOC116211417	0.905788781315443	1.37612530994668e-08	4.92284002630412e-07	Nodiff		gene-LOC116212663	-0.968069	5.70081136413874e-07	2.02751021351044e-05	Nodiff		gene-LOC116199017	-2.99486	2.91115854263716e-05	0.00103806311400943	Down Regulation
gene-LOC116216051	-1.31195	1.39899039579353e-08	4.99605146490933e-07	Down Regulation		gene-LOC116193308	0.980878433656471	5.77859677412803e-07	2.05164965056048e-05	Nodiff		gene-LOC116200652	-0.829192	2.93016909513034e-05	0.00104304972952384	Nodiff
gene-LOC116215546	-0.997324	1.41743531334436e-08	5.0511570446823e-07	Nodiff		gene-LOC116192293	0.619647942330528	5.84106879191699e-07	2.07027881718989e-05	Nodiff		gene-LOC116194214	1.51429094089365	2.94903228238687e-05	0.00104678347252914	Up Regulation
gene-LOC116199156	0.855669410789364	1.41927323301592e-08	5.0511570446823e-07	Nodiff		gene-LOC116211347	3.73984247714619	5.85642527736224e-07	2.07217344984822e-05	Up Regulation		gene-LOC116203812	1.02863737333167	2.95074606769888e-05	0.00104678347252914	Up Regulation
gene-LOC116215731	1.70717228521908	1.45869571005634e-08	5.18260148180425e-07	Up Regulation		gene-LOC116204856	-1.7059	5.94393009951974e-07	2.09954623088668e-05	Down Regulation		gene-LOC116197910	-0.658196	2.97510821265327e-05	0.00105362492725586	Nodiff
gene-LOC116205142	0.994548346799289	1.49689184125794e-08	5.309248404598e-07	Nodiff		gene-LOC116210187	0.782299372524004	6.02082458971295e-07	2.12308429612382e-05	Nodiff		gene-LOC116196671	-1.00246	3.06070696729772e-05	0.00108209287380459	Down Regulation
gene-LOC116196333	1.02757420468293	1.50105141058702e-08	5.31494734156832e-07	Up Regulation		gene-LOC116209795	-0.701374	6.07966568423706e-07	2.14018707479631e-05	Nodiff		gene-LOC116206422	-0.628324	3.06932000990111e-05	0.00108258372917748	Nodiff
gene-LOC116213227	-0.83186	1.50907691899165e-08	5.33429226713178e-07	Nodiff		gene-LOC116195462	0.637180892194684	6.12195969589197e-07	2.15141670195701e-05	Nodiff		gene-LOC116214062	0.663173163078541	3.07252838859701e-05	0.00108258372917748	Nodiff
gene-LOC116188491	2.44669861220851	1.52914388759897e-08	5.39606368471364e-07	Up Regulation		gene-LOC116206631	-2.13353	6.16216797864229e-07	2.16187652525283e-05	Down Regulation		gene-LOC116210740	0.614766596273455	3.10117255578111e-05	0.00109082430593433	Nodiff
gene-LOC116196413	-1.6174	1.57009133301968e-08	5.52632576506391e-07	Down Regulation		gene-LOC116187025	-1.11805	6.3607027062072e-07	2.227752712619e-05	Down Regulation		gene-LOC116215613	-0.661032	3.12681568526225e-05	0.00109798317963194	Nodiff
gene-LOC116194424	0.878097478512746	1.57136640389906e-08	5.52632576506391e-07	Nodiff		gene-LOC116194624	-3.69226	6.46690986553975e-07	2.26112444775012e-05	Down Regulation		gene-LOC116188043	0.831419575722541	3.13467362865639e-05	0.00109888313877544	Nodiff
gene-LOC116196051	-2.42578	1.60218345843331e-08	5.62520398053651e-07	Down Regulation		gene-LOC116197296	-3.20812	6.48607836898446e-07	2.26400229611483e-05	Down Regulation		gene-LOC116187587	-1.17703	3.14811123373602e-05	0.0011017327560493	Down Regulation
gene-LOC116203427	-1.40759	1.61572987110428e-08	5.66321480073924e-07	Down Regulation		gene-LOC116194544	-0.652388	6.51766776851551e-07	2.2711987397391e-05	Nodiff		gene-LOC116203479	0.678180205948413	3.22314892252482e-05	0.00112609443752791	Nodiff
gene-LOC116205893	3.63422213611776	1.64168133450826e-08	5.74450510663225e-07	Up Regulation		gene-LOC116194827	-0.643328	6.54399680525843e-07	2.27654100625285e-05	Nodiff		gene-LOC116213878	-1.71009	3.26790567154723e-05	0.00113981254456504	Down Regulation
gene-LOC116210457	-0.847652	1.6591479473121e-08	5.79410170988458e-07	Nodiff		gene-LOC116192927	-1.16951	6.62959089846113e-07	2.30244802025582e-05	Down Regulation		gene-LOC116200970	0.751022332473453	3.27696750487745e-05	0.00114105548034768	Nodiff
gene-LOC116188180	0.999810028195206	1.66142109548563e-08	5.79410170988458e-07	Nodiff		gene-LOC116188032	0.826738922934791	6.65114806185257e-07	2.30606555665471e-05	Nodiff		gene-LOC116201920	1.04656146234298	3.30496844289403e-05	0.00114887789104489	Up Regulation
gene-LOC116215313	0.99396211764792	1.66674373152104e-08	5.80294389469366e-07	Nodiff		gene-LOC116196737	0.82799847791159	6.68304450497823e-07	2.31324980281847e-05	Nodiff		gene-LOC116204120	-3.33258	3.3181445484841e-05	0.00115152932800486	Down Regulation
gene-LOC116195533	-1.53492	1.69375667791175e-08	5.88714758499545e-07	Down Regulation		gene-LOC116212404	0.827526521026136	6.71156207783655e-07	2.31924246158829e-05	Nodiff		gene-LOC116198570	2.14481011625815	3.39941370335302e-05	0.00117776348223181	Up Regulation
gene-LOC116196285	0.901956731416994	1.71861264539476e-08	5.9635858795198e-07	Nodiff		gene-LOC116214761	-1.07087	6.82007340820072e-07	2.35281165793911e-05	Down Regulation		gene-LOC116209809	-0.887581	3.42985694868312e-05	0.00118633035426701	Nodiff
gene-LOC116213447	-2.24492	1.72691602553127e-08	5.98242789543444e-07	Down Regulation		gene-LOC116202522	-0.890713	6.92661020698939e-07	2.38558909608109e-05	Nodiff		gene-LOC116212523	1.01448363683817	3.43763521649877e-05	0.00118704232359399	Up Regulation
gene-LOC116207777	-1.30407	1.78571321009425e-08	6.17583870999373e-07	Down Regulation		gene-LOC116188929	0.798282608756021	6.97190082916661e-07	2.39719892463322e-05	Nodiff		gene-LOC116198495	-7.29817	3.45009237871767e-05	0.00118936490258352	Down Regulation
gene-LOC116204700	-1.17895	1.82734679547898e-08	6.30934664707668e-07	Down Regulation		gene-LOC116194255	-1.27486	7.26775189621199e-07	2.49477937810435e-05	Down Regulation		gene-LOC116196617	1.09806844115719	3.47234790708235e-05	0.00119505200855191	Up Regulation
gene-LOC116200099	-2.10155	1.88333025988747e-08	6.4918768229896e-07	Down Regulation		gene-LOC116212522	-2.07022	7.43407954617486e-07	2.54764921401115e-05	Down Regulation		gene-LOC116194314	0.696039468982296	3.52266543541503e-05	0.00121036218180742	Nodiff
gene-LOC116200702	0.97028545955163	1.96782939965949e-08	6.771935223291e-07	Nodiff		gene-LOC116190087	-0.710138	7.82785335224022e-07	2.67816093451273e-05	Nodiff		gene-LOC116188345	-0.696729	3.54106769142195e-05	0.00121174636990784	Nodiff
gene-LOC116194031	0.823541040261375	1.98655845373878e-08	6.82510676680551e-07	Nodiff		gene-LOC116200790	0.980899479934089	7.88008884890331e-07	2.69158348322524e-05	Nodiff		gene-LOC116210626	-0.843982	3.54204431163948e-05	0.00121174636990784	Nodiff
gene-LOC116199370	0.962781467007635	2.00361201813602e-08	6.87235621377132e-07	Nodiff		gene-LOC116198167	3.5519338712938	7.95341505304848e-07	2.71215384156591e-05	Up Regulation		gene-LOC116197998	-1.01317	3.54421069982199e-05	0.00121174636990784	Down Regulation
gene-LOC116188216	1.28928502014344	2.02261263716132e-08	6.92611761606887e-07	Up Regulation		gene-LOC116187557	-0.722871	7.98520957653823e-07	2.71851731948626e-05	Nodiff		gene-LOC116210016	-0.600539	3.57605606232317e-05	0.00122062321482554	Nodiff
gene-LOC116207869	0.855908873689846	2.06555125929853e-08	7.06153977316837e-07	Nodiff		gene-LOC116209699	0.630495841820359	8.05468822378703e-07	2.73766816985497e-05	Nodiff		gene-LOC116188941	0.642775666073554	3.5906534392651e-05	0.00122359328119981	Nodiff
gene-LOC116213617	2.06515681208659	2.09603119461451e-08	7.15399499538919e-07	Up Regulation		gene-LOC116194344	-1.73469	8.24070415873516e-07	2.7963005800272e-05	Down Regulation		gene-LOC116211833	1.28774968000863	3.62907506656236e-05	0.00123465893207162	Up Regulation
gene-LOC116205049	4.56983158881416	2.10647012717307e-08	7.17785729095634e-07	Up Regulation		gene-LOC116215552	1.49406218081706	8.26762541210047e-07	2.80084416374906e-05	Up Regulation		gene-LOC116193083	-1.82174	3.6578160326579e-05	0.00123893149862929	Down Regulation
gene-LOC116210195	1.5084851892791	2.16104404989356e-08	7.34990446176654e-07	Up Regulation		gene-LOC116192209	0.807598171558129	8.42726421989198e-07	2.84591683132412e-05	Nodiff		gene-LOC116206034	-0.70997	3.65801163443381e-05	0.00123893149862929	Nodiff
gene-LOC116211129	3.36330306543155	2.16402086218198e-08	7.34990446176654e-07	Up Regulation		gene-LOC116209841	3.51604723598271	8.42817052805298e-07	2.84591683132412e-05	Up Regulation		gene-LOC116198520	-0.845619	3.65954324030142e-05	0.00123893149862929	Nodiff
gene-LOC116208270	4.44814894243486	2.20075434831095e-08	7.4624927576277e-07	Up Regulation		gene-LOC116202342	-3.19011	8.54730158109391e-07	2.88144292226487e-05	Down Regulation		gene-LOC116213464	1.12867438599057	3.69578022818691e-05	0.0012491616787551	Up Regulation
gene-LOC116194544	-0.902483	2.2280377037612e-08	7.54272276297695e-07	Nodiff		gene-LOC116204069	0.670877450654245	8.58103760215642e-07	2.88811215165912e-05	Nodiff		gene-LOC116196620	-0.871269	3.70813887484554e-05	0.00125130091170194	Nodiff
gene-LOC116211905	1.18830698004543	2.2448360706875e-08	7.5872543817717e-07	Up Regulation		gene-LOC116205894	0.882738503857845	8.60952812332433e-07	2.89299712053069e-05	Nodiff		gene-LOC116205279	0.922452839683377	3.78384306394638e-05	0.00127477427120258	Nodiff
gene-LOC116196884	1.09259826415968	2.29660285064309e-08	7.74963879260763e-07	Up Regulation		gene-LOC116192820	0.615567025344224	8.77466922469271e-07	2.94370953455291e-05	Nodiff		gene-LOC116210443	1.03060713853708	3.79192395910086e-05	0.00127542622241848	Up Regulation
gene-LOC116211592	-2.00695	2.31341135272092e-08	7.793725625186e-07	Down Regulation		gene-LOC116204039	1.26383488131721	8.87747488522121e-07	2.97054364994155e-05	Up Regulation		gene-LOC116199861	-0.725553	3.81098764693631e-05	0.00127976418506261	Nodiff
gene-LOC116208248	4.42355692681037	2.35582159849578e-08	7.92378120851086e-07	Up Regulation		gene-LOC116194566	1.21517762926194	8.88335919278139e-07	2.97054364994155e-05	Up Regulation		gene-LOC116197606	0.867028226631527	3.83667718544627e-05	0.00128630955782821	Nodiff
gene-LOC116213761	0.911218531683611	2.38199704664329e-08	7.99889975985699e-07	Nodiff		gene-LOC116198056	2.81861207796798	8.93622733623999e-07	2.98340273601341e-05	Up Regulation		gene-LOC116201004	-4.15358	3.93151620364028e-05	0.00131597993184108	Down Regulation
gene-LOC116204598	0.964108646388815	2.44964574291387e-08	8.21282195933442e-07	Nodiff		gene-LOC116215743	0.756866036853942	8.97219230361363e-07	2.99058628812397e-05	Nodiff		gene-LOC116211357	-0.667926	4.03863061495778e-05	0.00134965702338517	Nodiff
gene-LOC116203650	-1.15172	2.45569560358292e-08	8.21986856376148e-07	Down Regulation		gene-LOC116214333	-1.15628	9.01103680029131e-07	2.99870499564678e-05	Down Regulation		gene-LOC116192567	1.42281113539215	4.06571287324818e-05	0.00135652313920449	Up Regulation
gene-LOC116196620	1.21728421774378	2.48876471893806e-08	8.31718803343344e-07	Up Regulation		gene-LOC116213874	0.848772961803347	9.08190248312718e-07	3.01743658905697e-05	Nodiff		gene-LOC116214181	0.677766048203273	4.07620365866202e-05	0.00135784036160855	Nodiff
gene-LOC116207118	4.78436843472713	2.49698340545035e-08	8.33128117010839e-07	Up Regulation		gene-LOC116192161	-1.01514	9.26647632264256e-07	3.07382681734581e-05	Down Regulation		gene-LOC116195723	-0.631631	4.10428713447452e-05	0.00136500434137419	Nodiff
gene-LOC116205999	-0.903404	2.55772760883589e-08	8.52030221055412e-07	Nodiff		gene-LOC116196523	-0.799628	9.28791155940978e-07	3.07600770189157e-05	Nodiff		gene-LOC116192172	-0.789052	4.12123312797477e-05	0.00136844721767777	Nodiff
gene-LOC116209195	-0.972138	2.60143971888576e-08	8.65207267527181e-07	Nodiff		gene-LOC116209224	-0.573876	9.32884630282356e-07	3.08462922719081e-05	Nodiff		gene-LOC116209860	-0.739055	4.14591098520109e-05	0.00137444234306515	Nodiff
gene-LOC116199459	1.00012617542267	2.71803302832339e-08	9.02030015282947e-07	Up Regulation		gene-LOC116203529	0.609236181630134	9.3633932860488e-07	3.09111447572447e-05	Nodiff		gene-LOC116197961	-1.11776	4.17466646103167e-05	0.00138176799147991	Down Regulation
gene-LOC116187700	1.25974	2.720820603255e-08	9.02030015282947e-07	Up Regulation		gene-LOC116196804	0.662266992475026	9.39690513852491e-07	3.09227603690569e-05	Nodiff		gene-LOC116210727	0.604956595620536	4.23362010538248e-05	0.00139904965042998	Nodiff
gene-LOC116202576	-0.946253	2.79436307676503e-08	9.24938620957835e-07	Nodiff		gene-LOC116202706	2.18845481089863	9.40581518071344e-07	3.09227603690569e-05	Up Regulation		gene-LOC116212038	0.686770760151019	4.25620152390363e-05	0.00140427583824439	Nodiff
gene-LOC116201572	-0.958298	2.81981707950489e-08	9.31882406274472e-07	Nodiff		gene-LOC116202551	0.602085165541391	9.41172956785634e-07	3.09227603690569e-05	Nodiff		gene-LOC116206363	0.789816410074099	4.2728535173844e-05	0.00140753220708378	Nodiff
gene-LOC116209307	3.91094814452802	2.83970207314443e-08	9.36966674530381e-07	Up Regulation		gene-LOC116211511	-0.643689	9.48970829614357e-07	3.11295518259708e-05	Nodiff		gene-LOC116189593	0.826705638797779	4.32498900174752e-05	0.00142244844299946	Nodiff
gene-LOC116214179	1.80891474041153	2.90929032178766e-08	9.57188616851677e-07	Up Regulation		gene-LOC116216010	0.809702220543757	9.56006864493894e-07	3.13107374812644e-05	Nodiff		gene-LOC116215581	0.75081515759737	4.39448713927802e-05	0.00144115145009305	Nodiff
gene-LOC116189394	1.35758379846762	2.91018441146547e-08	9.57188616851677e-07	Up Regulation		gene-LOC116191959	-1.44244	9.79684236151224e-07	3.20355197537033e-05	Down Regulation		gene-LOC116196105	1.04117665484997	4.39574455697443e-05	0.00144115145009305	Up Regulation
gene-LOC116203221	3.75380622619376	2.93668033796728e-08	9.64379883856132e-07	Up Regulation		gene-LOC116213922	2.45722438606959	9.91412039085014e-07	3.23666342547918e-05	Up Regulation		gene-LOC116188383	0.934746475065819	4.41762325323906e-05	0.0014460399901336	Nodiff
gene-LOC116188425	-3.17542	2.96137676899379e-08	9.70356882659015e-07	Down Regulation		gene-LOC116200101	0.809896461186906	9.92937472911386e-07	3.23666342547918e-05	Nodiff		gene-LOC116189298	-0.600813	4.45663659684653e-05	0.00145530836506211	Nodiff
gene-LOC116210360	-1.23539	2.9642025810333e-08	9.70356882659015e-07	Down Regulation		gene-LOC116211311	0.768988391437893	1.00940891951365e-06	3.28518163915299e-05	Nodiff		gene-LOC116212821	-0.879596	4.45996299416712e-05	0.00145530836506211	Nodiff
gene-LOC116205511	1.28187558890267	2.9850936324984e-08	9.75661686477498e-07	Up Regulation		gene-LOC116211992	-1.04895	1.02288771410151e-06	3.32245162506947e-05	Down Regulation		gene-LOC116191978	1.05875054422244	4.61463807553746e-05	0.00150341576109308	Up Regulation
gene-LOC116200747	2.49240053411093	3.02038214874513e-08	9.85648218446295e-07	Up Regulation		gene-LOC116206841	-0.762534	1.0240707941419e-06	3.32245162506947e-05	Nodiff		gene-LOC116205701	1.3772370717194	4.65515243614705e-05	0.00151423790763887	Up Regulation
gene-LOC116196808	2.62351972369018	3.055066458378e-08	9.94953247846266e-07	Up Regulation		gene-LOC116196954	-0.746372	1.04710470404431e-06	3.39186545680958e-05	Nodiff		gene-LOC116193193	-0.712276	4.767009420661e-05	0.00154819634596209	Nodiff
gene-LOC116210867	-2.21106	3.05845378780793e-08	9.94953247846266e-07	Down Regulation		gene-LOC116196316	-0.681255	1.06357199504384e-06	3.43982448834568e-05	Nodiff		gene-LOC116210565	-0.772702	4.77831714660945e-05	0.00154944399599353	Nodiff
gene-LOC116207716	-1.03339	3.16046124877452e-08	1.02653359125563e-06	Down Regulation		gene-LOC116205142	0.64529704096558	1.07167914178292e-06	3.46063752820042e-05	Nodiff		gene-LOC116215215	-1.43547	4.80842190147737e-05	0.0015567734745922	Down Regulation
gene-LOC116204578	2.26444815262639	3.16686905557638e-08	1.02701267503271e-06	Up Regulation		gene-LOC116213608	-0.641375	1.08571816788705e-06	3.50051095904893e-05	Nodiff		gene-LOC116213991	1.05690881570337	4.82188187320584e-05	0.00155869960303179	Up Regulation
gene-LOC116211938	1.00933951227826	3.20794047223251e-08	1.03871416223765e-06	Up Regulation		gene-LOC116213424	0.571867045246054	1.09823603942444e-06	3.53358582759432e-05	Nodiff		gene-LOC116203798	-0.986744	4.82967155231789e-05	0.00155878963802882	Nodiff
gene-LOC116198818	1.21140703669027	3.30953437340733e-08	1.06830388742184e-06	Up Regulation		gene-LOC116210111	0.919182779610632	1.09939092370199e-06	3.53358582759432e-05	Nodiff		gene-LOC116208613	1.04526750324741	4.89620258412974e-05	0.00157780888553485	Up Regulation
gene-LOC116203908	-1.09071	3.30958697111953e-08	1.06830388742184e-06	Down Regulation		gene-LOC116212045	0.590068096210079	1.10542035229217e-06	3.53867431838586e-05	Nodiff		gene-LOC116205442	1.24454587941793	4.91711809863677e-05	0.00158209227753502	Up Regulation
gene-LOC116197888	0.862705182173907	3.52797513362593e-08	1.1370347102491e-06	Nodiff		gene-LOC116189394	1.41879006427807	1.10674776537911e-06	3.53867431838586e-05	Up Regulation		gene-LOC116214903	1.38426646154649	4.94265878048595e-05	0.00158784826116757	Up Regulation
gene-LOC116209517	1.31782780640929	3.54602121886321e-08	1.14108441695103e-06	Up Regulation		gene-LOC116214677	-0.593456	1.10702252544959e-06	3.53867431838586e-05	Nodiff		gene-LOC116210845	-4.21345	4.96216426876449e-05	0.00159165061931483	Down Regulation
gene-LOC116196282	-1.04018	3.58692204545075e-08	1.15246476830686e-06	Down Regulation		gene-LOC116189327	-0.751039	1.10781243456884e-06	3.53867431838586e-05	Nodiff		gene-LOC116211514	1.10333751761365	4.97073409642313e-05	0.00159193896146712	Up Regulation
gene-LOC116214911	-0.95885	3.64366210447668e-08	1.1688912945332e-06	Nodiff		gene-LOC116214786	0.624263995837485	1.12208519043762e-06	3.57451354975621e-05	Nodiff		gene-LOC116209416	0.628201495351737	5.00720413217132e-05	0.00160114803320418	Nodiff
gene-LOC116203552	0.966703808813746	3.6770250375785e-08	1.17777940434437e-06	Nodiff		gene-LOC116213840	-0.579197	1.12363969619048e-06	3.57451354975621e-05	Nodiff		gene-LOC116199574	-0.643487	5.03325780688743e-05	0.00160700306563592	Nodiff
gene-LOC116190087	-1.03346	3.72387590431725e-08	1.1909538606434e-06	Down Regulation		gene-LOC116203431	0.696539122954794	1.12432473630078e-06	3.57451354975621e-05	Nodiff		gene-LOC116206163	-1.20822	5.08032073880972e-05	0.00161953757745804	Down Regulation
gene-LOC116216041	1.98919382116555	3.74523601309661e-08	1.19594806430478e-06	Up Regulation		gene-LOC116211607	-0.677783	1.12727098201145e-06	3.57451354975621e-05	Nodiff		gene-LOC116213355	1.36378158057459	5.089014370974e-05	0.0016198207859022	Up Regulation
gene-LOC116200862	1.42402975555767	3.75704830241212e-08	1.19788278187167e-06	Up Regulation		gene-LOC116206967	1.09729512793657	1.12766672205943e-06	3.57451354975621e-05	Up Regulation		gene-LOC116197557	0.817610074340098	5.16462250854494e-05	0.00164136923307555	Nodiff
gene-LOC116194214	-1.90857	3.99897440587799e-08	1.27174971733613e-06	Down Regulation		gene-LOC116215266	-0.719032	1.16576172595534e-06	3.68744055851652e-05	Nodiff		gene-LOC116194282	-0.599968	5.17667089519874e-05	0.00164268273834953	Nodiff
gene-LOC116193082	5.81091272190508	4.00094171400175e-08	1.27174971733613e-06	Up Regulation		gene-LOC116215633	1.13140250791261	1.16685519388778e-06	3.68744055851652e-05	Up Regulation		gene-LOC116214310	0.616081268793932	5.22321967791525e-05	0.00165492332787443	Nodiff
gene-LOC116195917	-1.15357	4.0183266583212e-08	1.27444729664196e-06	Down Regulation		gene-LOC116213632	0.597917221471917	1.22951051562412e-06	3.87951801263776e-05	Nodiff		gene-LOC116192040	2.78366184008474	5.24354626881159e-05	0.00165883103226596	Up Regulation
gene-LOC116196301	-1.1285	4.02167086404308e-08	1.27444729664196e-06	Down Regulation		gene-LOC116198979	0.823487214005084	1.250407131525e-06	3.93944858682436e-05	Nodiff		gene-LOC116193725	2.06761339189339	5.27195292983921e-05	0.00166527913474815	Up Regulation
gene-LOC116190942	-1.69929	4.03947150177121e-08	1.27814280648749e-06	Down Regulation		gene-LOC116190756	-0.817244	1.25795638622552e-06	3.95720961071157e-05	Nodiff		gene-LOC116207084	0.981163756195395	5.31900622594828e-05	0.00167758869615661	Nodiff
gene-LOC116189062	-1.50505	4.08324238134599e-08	1.29003196327198e-06	Down Regulation		gene-LOC116203447	0.686514739818469	1.28066055453649e-06	4.0223508505202e-05	Nodiff		gene-LOC116198089	-0.81924	5.33380826962198e-05	0.00167970444642587	Nodiff
gene-LOC116203921	-1.08894	4.10843632373022e-08	1.29602491303126e-06	Down Regulation		gene-LOC116202576	-0.676824	1.28255063594538e-06	4.0223508505202e-05	Nodiff		gene-LOC116187202	0.590538234309464	5.34339061842232e-05	0.00168017250763816	Nodiff
gene-LOC116187020	-0.976397	4.23103154615595e-08	1.33267892270752e-06	Nodiff		gene-LOC116187370	1.36423042126274	1.29496995649038e-06	4.05024792161335e-05	Up Regulation		gene-LOC116199141	-1.24937	5.40751233598502e-05	0.00169776253417091	Down Regulation
gene-LOC116187969	1.27815785225826	4.27664516975941e-08	1.34501136607841e-06	Up Regulation		gene-LOC116211241	0.878816978938708	1.2953592560549e-06	4.05024792161335e-05	Nodiff		gene-LOC116209187	-1.5152	5.46611750041146e-05	0.00171357003755346	Down Regulation
gene-LOC116212220	-1.07316	4.28962132230245e-08	1.34705755551036e-06	Down Regulation		gene-LOC116212800	1.03555215438375	1.30239197082177e-06	4.06609523439514e-05	Up Regulation		gene-LOC116199976	-0.602364	5.48911088183522e-05	0.00171818277723569	Nodiff
gene-LOC116187710	1.58699389361403	4.45959191518525e-08	1.39832385051441e-06	Up Regulation		gene-LOC116194075	1.5119099799216	1.31383282091299e-06	4.09563637952983e-05	Up Regulation		gene-LOC116210731	-0.670606	5.59416132004858e-05	0.00174608262043475	Nodiff
gene-LOC116201985	0.86807734343345	4.48810833158497e-08	1.40514910471578e-06	Nodiff		gene-LOC116202246	0.654444416166344	1.33377612310413e-06	4.14544127921588e-05	Nodiff		gene-LOC116203158	-1.20868	5.59507031556453e-05	0.00174608262043475	Down Regulation
gene-LOC116213652	1.45349834258205	4.50032125893469e-08	1.40685718635165e-06	Up Regulation		gene-LOC116189203	-0.745303	1.33381510795583e-06	4.14544127921588e-05	Nodiff		gene-LOC116188349	-0.980425	5.62685963296044e-05	0.00175334858824409	Nodiff
gene-LOC116194198	-1.54343	4.64218830815138e-08	1.44903089318908e-06	Down Regulation		gene-LOC116201572	-0.668749	1.34092182018404e-06	4.16128047316183e-05	Nodiff		gene-LOC116205209	1.14346299576339	5.63525036553176e-05	0.00175334858824409	Up Regulation
gene-LOC116207171	1.98561397162054	4.6885503601176e-08	1.46131165415641e-06	Up Regulation		gene-LOC116207678	-0.649806	1.35210557539043e-06	4.1897055845818e-05	Nodiff		gene-LOC116187710	-1.05616	5.68149764281081e-05	0.00176504200765511	Down Regulation
gene-LOC116209368	-1.07915	4.76558188659666e-08	1.48310037188255e-06	Down Regulation		gene-LOC116207561	3.29041218600834	1.37685419890589e-06	4.26001570450717e-05	Up Regulation		gene-LOC116213738	-2.29111	5.68984292931752e-05	0.00176504200765511	Down Regulation
gene-LOC116201884	-1.18657	4.87093889398334e-08	1.5136260861602e-06	Down Regulation		gene-LOC116196800	-1.05124	1.38218216772006e-06	4.27011771487126e-05	Down Regulation		gene-LOC116195890	0.845972100409945	5.70049110310717e-05	0.00176570584869826	Nodiff
gene-LOC116195219	1.03808700371732	4.96100419404448e-08	1.53931605543973e-06	Up Regulation		gene-LOC116209785	2.12399890596006	1.3874377519533e-06	4.27996632305238e-05	Up Regulation		gene-LOC116192124	-2.5841	5.83351784704632e-05	0.00180421752428841	Down Regulation
gene-LOC116203381	0.830513069637619	5.05233733715501e-08	1.56532237142213e-06	Nodiff		gene-LOC116211971	0.738945911250166	1.39978698559989e-06	4.31163553793632e-05	Nodiff		gene-LOC116205840	-0.789423	5.85486652123073e-05	0.00180812566837948	Nodiff
gene-LOC116192811	1.11818105571597	5.07266017371985e-08	1.56928357825925e-06	Up Regulation		gene-LOC116203339	-0.825611	1.40541847991828e-06	4.31677399240964e-05	Nodiff		gene-LOC116192964	-1.92634	5.89527989853631e-05	0.0018179010956066	Down Regulation
gene-LOC116197851	-1.265	5.08067146972574e-08	1.56942997032181e-06	Down Regulation		gene-LOC116205923	0.810288577725006	1.40562619976042e-06	4.31677399240964e-05	Nodiff		gene-LOC116207917	-1.38716	5.91853219443607e-05	0.00182236348117406	Down Regulation
gene-LOC116196335	1.50218360892087	5.10202869264527e-08	1.57369240564258e-06	Up Regulation		gene-LOC116215071	0.808176902705306	1.41696138545579e-06	4.34165252010132e-05	Nodiff		gene-LOC116201567	1.06838750038493	5.93424635201171e-05	0.0018244950302711	Up Regulation
gene-LOC116209494	2.68030291652437	5.17187576614698e-08	1.59164644924646e-06	Up Regulation		gene-LOC116189422	0.677766325066167	1.4179221718868e-06	4.34165252010132e-05	Nodiff		gene-LOC116202067	-1.15964	5.98476462167261e-05	0.00183730503244928	Down Regulation
gene-LOC116199895	-1.18206	5.17552663851996e-08	1.59164644924646e-06	Down Regulation		gene-LOC116203425	-0.775237	1.44414429105484e-06	4.41541250820445e-05	Nodiff		gene-LOC116189523	-1.13801	6.16711054957079e-05	0.00189048811278054	Down Regulation
gene-LOC116192897	0.812018240663347	5.19750646026961e-08	1.5960484439943e-06	Nodiff		gene-LOC116215547	1.13385455685836	1.47756995519986e-06	4.51094697679675e-05	Up Regulation		gene-LOC116203586	-0.699175	6.19698233020498e-05	0.00189684327874254	Nodiff
gene-LOC116205442	-1.60909	5.28106758900457e-08	1.61931998826326e-06	Down Regulation		gene-LOC116198200	0.653580178856532	1.49595188289813e-06	4.56033991518534e-05	Nodiff		gene-LOC116200064	-0.68133	6.2753656086478e-05	0.00191800681113797	Nodiff
gene-LOC116205188	-0.917088	5.3010958966328e-08	1.62307083188081e-06	Nodiff		gene-LOC116192811	0.755568069781178	1.50702045744485e-06	4.58732594833101e-05	Nodiff		gene-LOC116190357	-1.08337	6.31343639631532e-05	0.0019268050813637	Down Regulation
gene-LOC116205209	-1.49224	5.35905986742909e-08	1.63840861145189e-06	Down Regulation		gene-LOC116198942	1.75314176578907	1.51280846508844e-06	4.59818244036205e-05	Up Regulation		gene-LOC116192949	0.750090254353827	6.33747425698995e-05	0.00193130107570209	Nodiff
gene-LOC116215398	-1.12714	5.37395754349384e-08	1.64055419436278e-06	Down Regulation		gene-LOC116209492	1.30880282541859	1.52324626613295e-06	4.62311942268122e-05	Up Regulation		gene-LOC116199227	-1.10043	6.37025280717337e-05	0.00193650413283681	Down Regulation
gene-LOC116202530	4.29774987548722	5.56070201901017e-08	1.69507783361335e-06	Up Regulation		gene-LOC116189671	1.46405606017622	1.53968251563189e-06	4.66128750216039e-05	Up Regulation		gene-LOC116209963	-0.839452	6.37321024780773e-05	0.00193650413283681	Nodiff
gene-LOC116202837	3.68243636721129	5.9294244517191e-08	1.80483358311099e-06	Up Regulation		gene-LOC116204050	0.791880465653702	1.54032593433388e-06	4.66128750216039e-05	Nodiff		gene-LOC116196419	-0.597259	6.4216072989562e-05	0.00194835696308828	Nodiff
gene-LOC116193014	-1.01414	6.04671827061857e-08	1.83784926123035e-06	Down Regulation		gene-LOC116195998	-0.835925	1.54602790513303e-06	4.67171264355454e-05	Nodiff		gene-LOC116202554	1.20760689574433	6.59907754903375e-05	0.00199874141471732	Up Regulation
gene-LOC116188462	-1.71203	6.0891913059487e-08	1.84806068498327e-06	Down Regulation		gene-LOC116195843	1.02757731549827	1.55901866009305e-06	4.70410018152566e-05	Up Regulation		gene-LOC116207755	-1.10136	6.60813136405645e-05	0.00199874141471732	Down Regulation
gene-LOC116210316	1.98281929672216	6.10083091958638e-08	1.84889810401439e-06	Up Regulation		gene-LOC116192889	-0.628917	1.57074026620715e-06	4.73256954442819e-05	Nodiff		gene-LOC116203723	-0.667024	6.61656315670409e-05	0.00199874141471732	Nodiff
gene-LOC116204891	0.974731921484852	6.1220680049727e-08	1.85263743987691e-06	Nodiff		gene-LOC116214698	-0.661366	1.60081368856377e-06	4.80973170389432e-05	Nodiff		gene-LOC116213877	0.896761150178676	6.68495855420199e-05	0.00201646722202549	Nodiff
gene-LOC116211594	-2.29617	6.21535561298564e-08	1.87813793704443e-06	Down Regulation		gene-LOC116201332	0.689731456088131	1.60099770229634e-06	4.80973170389432e-05	Nodiff		gene-LOC116215847	1.34726542277122	6.72862631947543e-05	0.00202669349794011	Up Regulation
gene-LOC116194901	1.31268592959514	6.22709105311677e-08	1.87841886272595e-06	Up Regulation		gene-LOC116199306	0.595607219431459	1.61779370456483e-06	4.85314665083877e-05	Nodiff		gene-LOC116212322	-0.60495	6.74264905632993e-05	0.00202797385313065	Nodiff
gene-LOC116205012	0.905427527020873	6.23432965486854e-08	1.87841886272595e-06	Nodiff		gene-LOC116201723	-0.62127	1.63024217835249e-06	4.88341285813578e-05	Nodiff		gene-LOC116215045	-2.12362	6.82266941188772e-05	0.00204907175549791	Down Regulation
gene-LOC116206156	-1.13398	6.30286252259908e-08	1.89485376456628e-06	Down Regulation		gene-LOC116205856	0.751151325507098	1.64199731546722e-06	4.90808417978767e-05	Nodiff		gene-LOC116211309	-0.615311	6.84678022933033e-05	0.0020517235138432	Nodiff
gene-LOC116207484	-0.997716	6.30707809243242e-08	1.89485376456628e-06	Nodiff		gene-LOC116215587	-0.714794	1.64322060804525e-06	4.90808417978767e-05	Nodiff		gene-LOC116187951	-0.92974	6.85127159973661e-05	0.0020517235138432	Nodiff
gene-LOC116192987	1.07525268722112	6.31975721585894e-08	1.89592716475768e-06	Up Regulation		gene-LOC116194907	2.48595898743891	1.64922252287666e-06	4.91891311253947e-05	Up Regulation		gene-LOC116193523	0.653972825930394	6.8717921902479e-05	0.0020549035061126	Nodiff
gene-LOC116202069	-0.832343	6.55756919292114e-08	1.96444015246933e-06	Nodiff		gene-LOC116194247	-1.13428	1.67712466671575e-06	4.9949357519927e-05	Down Regulation		gene-LOC116193189	-0.887786	6.88785685775317e-05	0.00205674378948132	Nodiff
gene-LOC116199648	0.835915497039768	6.76144716220299e-08	2.02260531490038e-06	Nodiff		gene-LOC116192228	0.84793221487018	1.69069745175477e-06	5.02812450486666e-05	Nodiff		gene-LOC116212026	0.721452256475588	6.93934818830463e-05	0.0020691421401133	Nodiff
gene-LOC116199686	-0.904606	6.89497846086669e-08	2.05959040968787e-06	Nodiff		gene-LOC116187449	1.97103225441973	1.69500991794163e-06	5.03371740193312e-05	Up Regulation		gene-LOC116213836	-2.66914	6.95930090471495e-05	0.00207097772328782	Down Regulation
gene-LOC116194122	1.28533913776933	7.10761056082279e-08	2.12006378046319e-06	Up Regulation		gene-LOC116196358	-0.882163	1.71979407428954e-06	5.09547656000295e-05	Nodiff		gene-LOC116210795	0.603836878392188	6.96546258784224e-05	0.00207097772328782	Nodiff
gene-LOC116213903	-0.961239	7.16493436717334e-08	2.13410491451429e-06	Nodiff		gene-LOC116194499	1.0077201303316	1.72072955961257e-06	5.09547656000295e-05	Up Regulation		gene-LOC116211377	0.689013968594409	7.11081901771818e-05	0.00211117063053942	Nodiff
gene-LOC116201919	-1.24845	7.18419192795406e-08	2.13678394200005e-06	Down Regulation		gene-LOC116202053	1.39115365308295	1.72497597681579e-06	5.10075396344429e-05	Up Regulation		gene-LOC116214067	-2.92671	7.14891067629708e-05	0.00211944776093133	Down Regulation
gene-LOC116202904	-1.06038	7.27461721713715e-08	2.16059244594573e-06	Down Regulation		gene-LOC116215111	-1.50902	1.73103066058493e-06	5.11135572659735e-05	Down Regulation		gene-LOC116214291	-0.646849	7.16023479909609e-05	0.00211977678724167	Nodiff
gene-LOC116207077	-0.957492	7.29499441662946e-08	2.16355817313711e-06	Nodiff		gene-LOC116197782	1.14260578890329	1.74083068065423e-06	5.13297069214557e-05	Up Regulation		gene-LOC116207551	0.981060131594335	7.20685558771177e-05	0.00213053951583736	Nodiff
gene-LOC116215988	0.81757819903201	7.40474371449909e-08	2.19298384261552e-06	Nodiff		gene-LOC116206993	-0.61598	1.78670105391026e-06	5.26072903483477e-05	Nodiff		gene-LOC116207627	0.756557515222486	7.24157368087492e-05	0.00213775787481077	Nodiff
gene-LOC116211416	1.72438225968874	7.42946236513618e-08	2.19544037505836e-06	Up Regulation		gene-LOC116205913	-0.899766	1.80410920305175e-06	5.30443982868865e-05	Nodiff		gene-LOC116194455	-1.1001	7.34857549733985e-05	0.00216626402409508	Down Regulation
gene-LOC116213464	-1.46732	7.43412807116305e-08	2.19544037505836e-06	Down Regulation		gene-LOC116201036	1.14093180157664	1.81013101766899e-06	5.3145960191107e-05	Up Regulation		gene-LOC116187868	0.589441579614949	7.38024737017948e-05	0.00217251452018914	Nodiff
gene-LOC116200259	-1.04822	7.55426560591869e-08	2.22775934724118e-06	Down Regulation		gene-LOC116196535	0.795896620362358	1.86571810511331e-06	5.47004235945331e-05	Nodiff		gene-LOC116211857	-2.29061	7.49455152314201e-05	0.00220303722039329	Down Regulation
gene-LOC116188941	-0.839532	7.60024615420206e-08	2.23814886747506e-06	Nodiff		gene-LOC116196370	0.905694890756689	1.93100459214982e-06	5.65344611780894e-05	Nodiff		gene-LOC116194786	0.88495500730315	7.6252488036008e-05	0.002238285550511	Nodiff
gene-LOC116211292	-0.817461	7.68908438901794e-08	2.26111210422816e-06	Nodiff		gene-LOC116187795	0.571552099482112	1.94044557236616e-06	5.67306255683716e-05	Nodiff		gene-LOC116213891	-0.59691	7.67551172665062e-05	0.00224786225771466	Nodiff
gene-LOC116215593	-1.19318	7.73667251486126e-08	2.27189734498465e-06	Down Regulation		gene-LOC116199648	0.609504745777293	1.95920102726858e-06	5.71308918812789e-05	Nodiff		gene-LOC116195785	0.671035692922789	7.67953713063024e-05	0.00224786225771466	Nodiff
gene-LOC116212018	-0.964905	7.83233977393933e-08	2.29675090272418e-06	Nodiff		gene-LOC116209517	0.936347073178575	1.95965666146712e-06	5.71308918812789e-05	Nodiff		gene-LOC116199244	-0.647327	7.74231229907121e-05	0.00226304517102288	Nodiff
gene-LOC116205443	-0.998162	7.84351671809468e-08	2.29679350310452e-06	Nodiff		gene-LOC116194867	2.80748122203845	1.99666043193589e-06	5.81241710812509e-05	Up Regulation		gene-LOC116195536	-1.60206	7.80620305406175e-05	0.00227851099832551	Down Regulation
gene-LOC116211960	1.16393922889429	7.96531113762413e-08	2.32905107238851e-06	Up Regulation		gene-LOC116202284	1.04339033042861	1.99934343735691e-06	5.81241710812509e-05	Up Regulation		gene-LOC116196418	-0.715481	8.06576637680879e-05	0.00235096698901563	Nodiff
gene-LOC116200867	2.39875546222328	7.97604906154184e-08	2.32905107238851e-06	Up Regulation		gene-LOC116197585	1.75342745653083	2.02821510747017e-06	5.88808197889552e-05	Up Regulation		gene-LOC116188879	3.06923176571177	8.09942935536653e-05	0.00235672105954458	Up Regulation
gene-LOC116197589	1.35217898875823	7.99659737004077e-08	2.331780913785e-06	Up Regulation		gene-LOC116204598	1.18651790349424	2.03459613025768e-06	5.89833407565877e-05	Up Regulation		gene-LOC116211484	-1.33557	8.11953132979136e-05	0.00235672105954458	Down Regulation
gene-LOC116196167	0.86851553798955	8.13108973393897e-08	2.36768235329524e-06	Nodiff		gene-LOC116205103	-0.629016	2.06606684073233e-06	5.98119126382076e-05	Nodiff		gene-LOC116201072	-1.47537	8.11957576048943e-05	0.00235672105954458	Down Regulation
gene-LOC116192228	1.12579738910333	8.30975040958889e-08	2.41632686491118e-06	Up Regulation		gene-LOC116212398	0.607119734649312	2.10989987178896e-06	6.09955550924018e-05	Nodiff		gene-LOC116193109	1.09674360107778	8.1690184926091e-05	0.00236776034604912	Up Regulation
gene-LOC116195868	-0.967958	8.33724675721333e-08	2.42094110857994e-06	Nodiff		gene-LOC116190007	-0.721183	2.1420836324369e-06	6.1839594292624e-05	Nodiff		gene-LOC116192495	-0.891849	8.19125663774554e-05	0.00236983271399855	Nodiff
gene-LOC116211243	1.3817814756348	8.37398792832379e-08	2.42822324049723e-06	Up Regulation		gene-LOC116195696	-0.786524	2.16189257298636e-06	6.23245325463018e-05	Nodiff		gene-LOC116197555	1.05138485408678	8.19900683588377e-05	0.00236983271399855	Up Regulation
gene-LOC116200839	-0.954309	8.53121179629543e-08	2.47037315158374e-06	Nodiff		gene-LOC116189029	1.52431052426028	2.20085541768336e-06	6.3359535870136e-05	Up Regulation		gene-LOC116213988	-0.591289	8.22726345638704e-05	0.00237358221425169	Nodiff
gene-LOC116197235	1.00973907154096	8.67006858196646e-08	2.50709483161863e-06	Up Regulation		gene-LOC116198932	0.782879220914117	2.26824754366251e-06	6.51494290958838e-05	Nodiff		gene-LOC116195118	1.0335993734036	8.23485372843068e-05	0.00237358221425169	Up Regulation
gene-LOC116206609	-0.983966	8.71187769023252e-08	2.51569061734592e-06	Nodiff		gene-LOC116191540	0.761405174934157	2.26932404358337e-06	6.51494290958838e-05	Nodiff		gene-LOC116199459	-0.706989	8.33297043766479e-05	0.00239683471747597	Nodiff
gene-LOC116187972	-1.80408	8.8209562666315e-08	2.53979047580346e-06	Down Regulation		gene-LOC116205139	0.562154633684787	2.29011008061174e-06	6.55803280105889e-05	Nodiff		gene-LOC116187853	-0.581789	8.34136374210957e-05	0.00239683471747597	Nodiff
gene-LOC116211514	-1.75472	8.84256620166593e-08	2.53979047580346e-06	Down Regulation		gene-LOC116187883	0.574371079912263	2.29066994307241e-06	6.55803280105889e-05	Nodiff		gene-LOC116189137	-0.627318	8.35017347243832e-05	0.00239683471747597	Nodiff
gene-LOC116215904	-1.67391	8.84338974999104e-08	2.53979047580346e-06	Down Regulation		gene-LOC116198051	-2.30998	2.32302297005631e-06	6.64147133386678e-05	Down Regulation		gene-LOC116193092	-3.27026	8.38022107750008e-05	0.00240213712736684	Down Regulation
gene-LOC116206186	-1.00434	8.84413109969986e-08	2.53979047580346e-06	Down Regulation		gene-LOC116206290	0.678579184139365	2.36394237836904e-06	6.74913700549805e-05	Nodiff		gene-LOC116197978	-1.50214	8.51832633880593e-05	0.00243593226697502	Down Regulation
gene-LOC116190272	1.32571613004975	8.86446734697559e-08	2.54212410694259e-06	Up Regulation		gene-LOC116214794	0.589297630403325	2.39215154317254e-06	6.82026787770364e-05	Nodiff		gene-LOC116210120	1.39380670626216	8.52159603827816e-05	0.00243593226697502	Up Regulation
gene-LOC116215691	-0.819431	8.89028618744881e-08	2.54602143635054e-06	Nodiff		gene-LOC116187093	1.70739073681422	2.41686108036486e-06	6.88123899621351e-05	Up Regulation		gene-LOC116213104	-0.671148	8.59050877012447e-05	0.00245225348702054	Nodiff
gene-LOC116199784	-1.20073	9.0081289437779e-08	2.57622588749253e-06	Down Regulation		gene-LOC116201447	1.98512008303021	2.4656381052618e-06	7.01047295890302e-05	Up Regulation		gene-LOC116215202	0.716411589980664	8.61122484225133e-05	0.00245432003059001	Nodiff
gene-LOC116209456	-0.935226	9.10617409428368e-08	2.60069334215345e-06	Nodiff		gene-LOC116187020	-0.662804	2.51345944356021e-06	7.13663882335429e-05	Nodiff		gene-LOC116212834	-0.60143	8.621400772419e-05	0.00245432003059001	Nodiff
gene-LOC116212540	-1.17294	9.3008742632345e-08	2.65266030356907e-06	Down Regulation		gene-LOC116204836	0.676869285384794	2.5835127600176e-06	7.31984366868008e-05	Nodiff		gene-LOC116208108	-2.29854	8.7106919445335e-05	0.00247476845406292	Down Regulation
gene-LOC116194134	-1.25957	9.49434710204667e-08	2.70413552208771e-06	Down Regulation		gene-LOC116195917	-0.792286	2.58505518228182e-06	7.31984366868008e-05	Nodiff		gene-LOC116200145	-0.695414	8.71708061446536e-05	0.00247476845406292	Nodiff
gene-LOC116199749	0.769790971935637	9.52269571523677e-08	2.70850443703865e-06	Nodiff		gene-LOC116197433	1.34614492158105	2.69343070927839e-06	7.61630085401004e-05	Up Regulation		gene-LOC116215340	0.65539036424554	8.75368027417229e-05	0.00248176402636472	Nodiff
gene-LOC116208162	-1.37688	9.62155611779205e-08	2.73288947302088e-06	Down Regulation		gene-LOC116206119	-0.616841	2.70587456209327e-06	7.64105014471604e-05	Nodiff		gene-LOC116206045	-0.698913	8.84026778965009e-05	0.00250289328019929	Nodiff
gene-LOC116214283	0.797447030128476	1.00286609152157e-07	2.84464196532413e-06	Nodiff		gene-LOC116194323	0.892139813018488	2.74289806472067e-06	7.73504728087917e-05	Nodiff		gene-LOC116203527	-0.646506	8.90658943817344e-05	0.00251823502194024	Nodiff
gene-LOC116215876	0.973595056979205	1.04653155873143e-07	2.96295767918105e-06	Nodiff		gene-LOC116187299	-1.5103	2.76075005940213e-06	7.75588026252984e-05	Down Regulation		gene-LOC116211002	-0.710626	8.93086899069655e-05	0.00252166427433912	Nodiff
gene-LOC116196005	0.813933403490606	1.04742404028686e-07	2.96295767918105e-06	Nodiff		gene-LOC116208140	-0.815848	2.76144243080858e-06	7.75588026252984e-05	Nodiff		gene-LOC116212002	-2.41917	8.97271450856627e-05	0.00252986057054398	Down Regulation
gene-LOC116207242	-0.842233	1.10154478304584e-07	3.11182664627061e-06	Nodiff		gene-LOC116213211	-1.67044	2.76152652470385e-06	7.75588026252984e-05	Down Regulation		gene-LOC116192886	-2.19666	8.99430764664565e-05	0.00252986057054398	Down Regulation
gene-LOC116206353	-0.913445	1.1082385881883e-07	3.12649422846617e-06	Nodiff		gene-LOC116199982	-0.5593	2.7775102096892e-06	7.79020106102395e-05	Nodiff		gene-LOC116195445	-0.59706	8.9964684675057e-05	0.00252986057054398	Nodiff
gene-LOC116214374	-3.72554	1.11960991217556e-07	3.15430018558798e-06	Down Regulation		gene-LOC116208615	0.838659769028662	2.89194798160768e-06	8.08932035138914e-05	Nodiff		gene-LOC116208147	0.791665083225146	9.12204989427534e-05	0.00255964951486209	Nodiff
gene-LOC116187272	1.27950514942858	1.12151549752109e-07	3.15539900789041e-06	Up Regulation		gene-LOC116201401	0.885647464768754	2.89197403740662e-06	8.08932035138914e-05	Nodiff		gene-LOC116192126	-0.875848	9.12706905506647e-05	0.00255964951486209	Nodiff
gene-LOC116188372	1.67692640644521	1.13991796566854e-07	3.20284642985411e-06	Up Regulation		gene-LOC116208175	0.873437650013088	2.94547065310379e-06	8.22784035743528e-05	Nodiff		gene-LOC116193171	0.712831378061955	9.15654468358213e-05	0.00256445036192146	Nodiff
gene-LOC116196216	0.889439353503913	1.19306621216603e-07	3.34766018022866e-06	Nodiff		gene-LOC116198771	-1.21387	2.96592441069284e-06	8.27380988907426e-05	Down Regulation		gene-LOC116206083	-1.89855	9.21220452497009e-05	0.00257656173189628	Down Regulation
gene-LOC116208710	0.915673233031422	1.2289476420621e-07	3.44369985299232e-06	Nodiff		gene-LOC116203931	1.92188548188941	2.99135266564161e-06	8.33351397390521e-05	Up Regulation		gene-LOC116205936	0.602315899694652	9.23168319746379e-05	0.00257853460830372	Nodiff
gene-LOC116187437	2.76041850997822	1.23260711318163e-07	3.44931184091957e-06	Up Regulation		gene-LOC116189383	-1.34725	3.01482604532847e-06	8.38761885917392e-05	Down Regulation		gene-LOC116215725	-2.29697	9.32292934008708e-05	0.00260052086821004	Down Regulation
gene-LOC116189582	-0.942407	1.24988730560795e-07	3.49297365137685e-06	Nodiff		gene-LOC116208016	-0.625158	3.03473263583254e-06	8.42162744876312e-05	Nodiff		gene-LOC116211135	1.22112523177579	9.44973765759929e-05	0.0026323544376934	Up Regulation
gene-LOC116196810	6.64911274022605	1.25253408128454e-07	3.49567822685577e-06	Up Regulation		gene-LOC116214291	0.643357409087234	3.03518724420372e-06	8.42162744876312e-05	Nodiff		gene-LOC116199427	0.673518153891446	9.46744684161573e-05	0.00263375233651543	Nodiff
gene-LOC116200019	0.784305096020431	1.27497122179813e-07	3.55353424870643e-06	Nodiff		gene-LOC116199937	-0.824201	3.05674253137076e-06	8.47008214951049e-05	Nodiff		gene-LOC116214307	0.743494140388526	9.61690323574595e-05	0.00267174823094291	Nodiff
gene-LOC116199745	-1.55109	1.29095848533318e-07	3.5932828428659e-06	Down Regulation		gene-LOC116214155	-0.605555	3.19233043468124e-06	8.83321926347865e-05	Nodiff		gene-LOC116199615	-0.762003	9.64019356095953e-05	0.00267463819479403	Nodiff
gene-LOC116201052	0.967318627550695	1.29858341705285e-07	3.60851005519741e-06	Nodiff		gene-LOC116187175	-0.553728	3.19635525405158e-06	8.83321926347865e-05	Nodiff		gene-LOC116207734	-0.57641	9.68518837260971e-05	0.00268266296465672	Nodiff
gene-LOC116196755	1.77200133630193	1.299895553025e-07	3.60851005519741e-06	Up Regulation		gene-LOC116208608	0.747725667802101	3.20059638031257e-06	8.83321926347865e-05	Nodiff		gene-LOC116187081	1.2180750053459	9.70305650300445e-05	0.00268266296465672	Up Regulation
gene-LOC116207078	-1.10387	1.31439806307382e-07	3.64391047579186e-06	Down Regulation		gene-LOC116208034	0.752074744995572	3.20949355935294e-06	8.84597965180381e-05	Nodiff		gene-LOC116201109	-0.688724	9.70789710623618e-05	0.00268266296465672	Nodiff
gene-LOC116205199	2.23787419586865	1.37859938323188e-07	3.81681371793721e-06	Up Regulation		gene-LOC116213783	0.59193720641132	3.24713881803763e-06	8.93783595672354e-05	Nodiff		gene-LOC116197515	1.26495186874852	9.74869243424606e-05	0.00269035391074346	Up Regulation
gene-LOC116215745	-0.787932	1.39703516529201e-07	3.86271874387511e-06	Nodiff		gene-LOC116194765	-0.78013	3.28394686278892e-06	9.02714689413916e-05	Nodiff		gene-LOC116194268	1.04008	9.80425826174852e-05	0.00270209524178044	Up Regulation
gene-LOC116194934	0.845943615920332	1.41482812253832e-07	3.90672699088168e-06	Nodiff		gene-LOC116199091	1.2496639933094	3.28887329447072e-06	9.0286987164787e-05	Up Regulation		gene-LOC116207638	-0.615588	9.86281149447048e-05	0.00271462767831228	Nodiff
gene-LOC116193030	-1.64949	1.43469789101583e-07	3.95634570741053e-06	Down Regulation		gene-LOC116215075	0.577754381083023	3.29346961319322e-06	9.02934139383926e-05	Nodiff		gene-LOC116193177	0.579582266315002	9.91530066600672e-05	0.00271968380705003	Nodiff
gene-LOC116201843	3.66456745921218	1.43850020875611e-07	3.96158390824103e-06	Up Regulation		gene-LOC116193876	-3.45898	3.36024219331537e-06	9.1959648486232e-05	Down Regulation		gene-LOC116189455	-1.18535	9.91784375659762e-05	0.00271968380705003	Down Regulation
gene-LOC116213889	1.46473159348191	1.4654240199706e-07	4.03040001265361e-06	Up Regulation		gene-LOC116197694	-2.33841	3.36313125774567e-06	9.1959648486232e-05	Down Regulation		gene-LOC116188221	-0.607285	9.92049651586216e-05	0.00271968380705003	Nodiff
gene-LOC116215657	3.66196075901491	1.48792644679573e-07	4.08689031956293e-06	Up Regulation		gene-LOC116213811	0.685081705873643	3.41968796359205e-06	9.33827455915458e-05	Nodiff		gene-LOC116211470	-0.744172	9.99726153159422e-05	0.00273711304175693	Nodiff
gene-LOC116198860	5.73695701474676	1.4900004708252e-07	4.08719496740193e-06	Up Regulation		gene-LOC116194538	-1.43279	3.43955373165705e-06	9.38014791720279e-05	Down Regulation		gene-LOC116202340	-0.959302	0.00010014190762187	0.00273801705598337	Nodiff
gene-LOC116205657	-0.759427	1.49582192203842e-07	4.09776479168947e-06	Nodiff		gene-LOC116203920	-0.909854	3.48804450163557e-06	9.49482195830227e-05	Nodiff		gene-LOC116195843	0.771311334710231	0.00010026950139967	0.00273801705598337	Nodiff
gene-LOC116213775	1.11056762564643	1.53630845376284e-07	4.20314612448652e-06	Up Regulation		gene-LOC116197826	2.64474431842182	3.49077709564135e-06	9.49482195830227e-05	Up Regulation		gene-LOC116211258	-0.616552	0.000100724905755427	0.00274359320103924	Nodiff
gene-LOC116199863	2.97839345075052	1.57364048904056e-07	4.29963188737853e-06	Up Regulation		gene-LOC116195241	0.739081512732658	3.50730392356807e-06	9.52725510681568e-05	Nodiff		gene-LOC116192452	-3.51831	0.000100738111077526	0.00274359320103924	Down Regulation
gene-LOC116199965	0.774087929335403	1.59272331321962e-07	4.34606807093478e-06	Nodiff		gene-LOC116215904	-1.34939	3.51867538725335e-06	9.54561754138363e-05	Down Regulation		gene-LOC116205567	-0.714669	0.000101043541211493	0.00274830486338417	Nodiff
gene-LOC116187853	0.780436869199496	1.63478622023746e-07	4.45500642740105e-06	Nodiff		gene-LOC116199751	-1.86754	3.55811790392344e-06	9.63477357487495e-05	Down Regulation		gene-LOC116194304	1.12316867672863	0.000102496622464395	0.00278220823017215	Up Regulation
gene-LOC116205461	-1.39963	1.67772644100834e-07	4.56323919170141e-06	Down Regulation		gene-LOC116200019	0.563129157346553	3.56084921241574e-06	9.63477357487495e-05	Nodiff		gene-LOC116199705	-0.699883	0.000102558150440018	0.00278220823017215	Nodiff
gene-LOC116188838	-0.783927	1.67888627321964e-07	4.56323919170141e-06	Nodiff		gene-LOC116204596	1.45544816824047	3.65131972599645e-06	9.86666671127944e-05	Up Regulation		gene-LOC116201077	-0.645333	0.000102792281249401	0.0027849193378183	Nodiff
gene-LOC116207946	0.833591976526405	1.70071629505992e-07	4.61654670966722e-06	Nodiff		gene-LOC116198119	0.662185385567243	3.66928992992075e-06	9.90229886042106e-05	Nodiff		gene-LOC116211104	0.617677965446688	0.000102951590860377	0.0027855989115064	Nodiff
gene-LOC116202200	2.11213580011041	1.72044653618777e-07	4.66402303169652e-06	Up Regulation		gene-LOC116215524	-0.862942	3.71329236207752e-06	0.000100079998180524	Nodiff		gene-LOC116205787	-0.666931	0.000103722959582941	0.00280281585966768	Nodiff
gene-LOC116192189	-2.67831	1.74086038442934e-07	4.70715224195031e-06	Down Regulation		gene-LOC116193237	-0.73758	3.73613709971989e-06	0.000100564761803774	Nodiff		gene-LOC116211784	1.40217159404741	0.000104028438969499	0.0028074150766372	Up Regulation
gene-LOC116213009	-1.56941	1.74289824274422e-07	4.70715224195031e-06	Down Regulation		gene-LOC116198603	-0.909934	3.75381685385667e-06	0.00010090942215322	Nodiff		gene-LOC116206904	-2.86384	0.00010517747612759	0.0028347378728258	Down Regulation
gene-LOC116200486	-1.2576	1.74313851034759e-07	4.70715224195031e-06	Down Regulation		gene-LOC116195687	-0.568445	3.80199892901156e-06	0.000101984276634938	Nodiff		gene-LOC116198860	-3.32042	0.000105942613217763	0.00285165635811705	Down Regulation
gene-LOC116214432	-1.98801	1.76743347847003e-07	4.76657578001892e-06	Down Regulation		gene-LOC116194365	-0.704569	3.80365532451674e-06	0.000101984276634938	Nodiff		gene-LOC116198985	-0.888679	0.000106087577069048	0.00285185943900771	Nodiff
gene-LOC116210144	-0.974933	1.80733472831904e-07	4.86787956579591e-06	Nodiff		gene-LOC116206190	-0.760962	3.82631996472603e-06	0.000102459245730743	Nodiff		gene-LOC116214663	0.591963035037282	0.000106305603674883	0.00285396407541186	Nodiff
gene-LOC116195919	1.24182526159598	1.82888895924877e-07	4.91956952604126e-06	Up Regulation		gene-LOC116195278	1.02763288448647	3.833949962205e-06	0.000102530917658503	Up Regulation		gene-LOC116199194	-4.65354	0.00010655660897327	0.00285396407541186	Down Regulation
gene-LOC116196954	-1.01124	1.86343086085772e-07	5.00601684168487e-06	Down Regulation		gene-LOC116197589	1.01725446644473	3.86631358397968e-06	0.000103262999838446	Up Regulation		gene-LOC116208231	-3.72121	0.000106578430031523	0.00285396407541186	Down Regulation
gene-LOC116213519	1.99281289455312	1.8674693795571e-07	5.01040109309005e-06	Up Regulation		gene-LOC116215489	-0.710455	3.89190254087409e-06	0.000103812488007156	Nodiff		gene-LOC116195409	0.958732935960756	0.000107712195712023	0.00288060721341702	Nodiff
gene-LOC116205791	1.26129	1.888306264518e-07	5.05873097602812e-06	Up Regulation		gene-LOC116193843	-0.953816	3.8974789115444e-06	0.000103827433706638	Nodiff		gene-LOC116188471	-0.569503	0.000108523042084522	0.00289855687565004	Nodiff
gene-LOC116201969	1.41163012782713	1.89034231476939e-07	5.05873097602812e-06	Up Regulation		gene-LOC116213926	-0.727433	3.92828088358216e-06	0.000104513478161012	Nodiff		gene-LOC116192647	-1.34657	0.000109800930616833	0.00292891865435878	Down Regulation
gene-LOC116195257	3.31637584931487	1.90684907973312e-07	5.09635402311213e-06	Up Regulation		gene-LOC116206085	1.45718451935155	3.96698892588081e-06	0.000105407835400266	Up Regulation		gene-LOC116195814	-0.770371	0.000110063371670933	0.00293215038804477	Nodiff
gene-LOC116199194	Inf	1.91073941012509e-07	5.10020442548775e-06	Up Regulation		gene-LOC116199313	0.949097923272607	4.03885070982962e-06	0.000107179706208671	Nodiff		gene-LOC116199633	-0.65161	0.00011020860041933	0.00293225523654147	Nodiff
gene-LOC116206792	1.72765019484274	1.92507872643834e-07	5.13190001081259e-06	Up Regulation		gene-LOC116199160	0.568589464051898	4.05554054493331e-06	0.000107484806324679	Nodiff		gene-LOC116215603	-0.61436	0.000111612539940806	0.00296580671112875	Nodiff
gene-LOC116197668	-0.91601	1.94375214721098e-07	5.17505367070748e-06	Nodiff		gene-LOC116210034	-1.06375	4.08246337309898e-06	0.000108059986393575	Down Regulation		gene-LOC116205049	-2.63485	0.000112016149653566	0.00296990917472174	Down Regulation
gene-LOC116207065	-0.790024	1.94830284899618e-07	5.18054474024271e-06	Nodiff		gene-LOC116208467	-1.12863	4.1735194881194e-06	0.000110329093083759	Down Regulation		gene-LOC116203675	0.662621280516124	0.000112053143343474	0.00296990917472174	Nodiff
gene-LOC116197714	0.939535549129013	1.95182185961468e-07	5.18328203025226e-06	Nodiff		gene-LOC116195780	-0.735494	4.18051931808651e-06	0.000110363945472334	Nodiff		gene-LOC116208897	-1.15849	0.000113241548581619	0.00299757890014584	Down Regulation
gene-LOC116209676	1.35052321556498	1.99249496323689e-07	5.2845535203302e-06	Up Regulation		gene-LOC116200880	0.954961007333847	4.1855015795827e-06	0.000110363945472334	Nodiff		gene-LOC116200377	-0.593852	0.000113507806568269	0.00300079937542838	Nodiff
gene-LOC116188404	-1.28876	2.03606853236601e-07	5.39325023458783e-06	Down Regulation		gene-LOC116187236	3.12655458305718	4.22524230147449e-06	0.000111270089565166	Up Regulation		gene-LOC116201354	-0.654424	0.000113980329392442	0.00300945773012893	Nodiff
gene-LOC116194566	1.4478730000504	2.0492571460759e-07	5.42128764692507e-06	Up Regulation		gene-LOC116212496	-1.55093	4.24242659531307e-06	0.000111580671024632	Down Regulation		gene-LOC116205355	-0.683041	0.000114263155642935	0.003013091828536	Nodiff
gene-LOC116204536	2.97727114187794	2.07076917543718e-07	5.46629782311629e-06	Up Regulation		gene-LOC116194627	-3.45825	4.26912040600454e-06	0.000112140257974477	Down Regulation		gene-LOC116193152	-2.81091	0.000116021063672262	0.00305556489135845	Down Regulation
gene-LOC116215718	1.24715599123529	2.07152208570545e-07	5.46629782311629e-06	Up Regulation		gene-LOC116209876	-0.868986	4.3161961554826e-06	0.000113202024886257	Nodiff		gene-LOC116214731	-0.602304	0.000116206989201188	0.00305658256893822	Nodiff
gene-LOC116203124	5.76123028754897	2.07497033726394e-07	5.46846612934624e-06	Up Regulation		gene-LOC116208241	-0.573545	4.32047923378632e-06	0.000113202024886257	Nodiff		gene-LOC116192035	-0.772217	0.000118043689584722	0.0031009628986731	Nodiff
gene-LOC116198689	0.779695793519316	2.09565807411096e-07	5.51600519633252e-06	Nodiff		gene-LOC116194901	0.981427209098185	4.33157690855843e-06	0.000113349317863781	Nodiff		gene-LOC116197668	0.691799359732633	0.000118319597113226	0.00310428141452691	Nodiff
gene-LOC116204095	0.767006426362303	2.11183993919792e-07	5.55157923410363e-06	Nodiff		gene-LOC116208562	0.57044148107571	4.39501832502136e-06	0.000114864247865678	Nodiff		gene-LOC116202055	1.45080808413544	0.000118614237491954	0.00310808241246278	Up Regulation
gene-LOC116211946	-1.0398	2.12615885825083e-07	5.58217243742527e-06	Down Regulation		gene-LOC116193281	1.41093205806069	4.45076353483915e-06	0.000116174469618708	Up Regulation		gene-LOC116201036	0.818948289996891	0.000119654354855758	0.00313138313533613	Nodiff
gene-LOC116214660	-1.0043	2.13161874705879e-07	5.5894587296932e-06	Down Regulation		gene-LOC116215513	-0.602356	4.46649377127649e-06	0.000116438229939109	Nodiff		gene-LOC116197694	-1.68498	0.000119842141433838	0.00313234755815673	Down Regulation
gene-LOC116188849	-1.12969	2.18320362539122e-07	5.71752194725098e-06	Down Regulation		gene-LOC116210668	-0.565667	4.5144502487566e-06	0.00011754038452706	Nodiff		gene-LOC116202419	-0.562245	0.000120255285571496	0.00313907323335986	Nodiff
gene-LOC116200964	-1.68968	2.20210001099334e-07	5.75976409910569e-06	Down Regulation		gene-LOC116206204	1.49527007731792	4.54382101639322e-06	0.000118156471379803	Up Regulation		gene-LOC116212895	-0.579633	0.000120401980135617	0.00313907323335986	Nodiff
gene-LOC116196273	-1.00241	2.21739240776661e-07	5.79248556207036e-06	Down Regulation		gene-LOC116203699	1.4056385447746	4.59346168484946e-06	0.000119297444685946	Up Regulation		gene-LOC116196090	0.848560716341518	0.000121054739369324	0.00315213175173347	Nodiff
gene-LOC116210414	-4.85236	2.23013433140676e-07	5.81251452553267e-06	Down Regulation		gene-LOC116188422	0.580283466744929	4.83424630123651e-06	0.000125363441091912	Nodiff		gene-LOC116211307	-0.65837	0.00012253113263374	0.0031865771874035	Nodiff
gene-LOC116215316	-1.88603	2.23064318246907e-07	5.81251452553267e-06	Down Regulation		gene-LOC116201963	0.963648243594437	4.83914147700072e-06	0.000125363441091912	Nodiff		gene-LOC116194812	1.6712842444936	0.000123329672684345	0.00320311542492001	Up Regulation
gene-LOC116209876	-1.19069	2.24775772163666e-07	5.84978947055942e-06	Down Regulation		gene-LOC116211805	-1.32132	4.84690982520674e-06	0.000125407733089943	Down Regulation		gene-LOC116195808	1.76635130628587	0.000123475754827543	0.00320311542492001	Up Regulation
gene-LOC116210851	0.763889929434648	2.30879088070022e-07	6.00112685844926e-06	Nodiff		gene-LOC116206853	0.635789617761901	4.89927911608898e-06	0.0001266044674456	Nodiff		gene-LOC116196444	-0.696848	0.000124675797613322	0.00323020827449347	Nodiff
gene-LOC116202861	3.05072862833854	2.34893322812178e-07	6.09785409095954e-06	Up Regulation		gene-LOC116205559	-0.705177	4.92264626056115e-06	0.000126905690002459	Nodiff		gene-LOC116201450	0.64352263358365	0.000125296449502638	0.00324224091836438	Nodiff
gene-LOC116207193	0.965362779176433	2.38537833524795e-07	6.17558618515496e-06	Nodiff		gene-LOC116215745	-0.557675	4.9231976941869e-06	0.000126905690002459	Nodiff		gene-LOC116211056	-0.684905	0.000127063712819427	0.00327588502053121	Nodiff
gene-LOC116211492	0.829966806488192	2.38637840582439e-07	6.17558618515496e-06	Nodiff		gene-LOC116203488	-0.604447	4.94236371055463e-06	0.0001272412766726	Nodiff		gene-LOC116186977	0.797541496765135	0.000127163846404121	0.00327588502053121	Nodiff
gene-LOC116205987	0.818067419495648	2.38777467773763e-07	6.17558618515496e-06	Nodiff		gene-LOC116214651	2.00061053676594	4.9799515715111e-06	0.000128049711277899	Up Regulation		gene-LOC116208810	1.14373649005288	0.000127172648803155	0.00327588502053121	Up Regulation
gene-LOC116197043	-0.805527	2.40498093850691e-07	6.2123701165898e-06	Nodiff		gene-LOC116213962	0.570461954959568	5.03809521984407e-06	0.000129384035925003	Nodiff		gene-LOC116197739	-1.02569	0.0001272280309617	0.00327588502053121	Down Regulation
gene-LOC116197557	-1.0243	2.41296629901673e-07	6.22527364876435e-06	Down Regulation		gene-LOC116212466	0.57111866660573	5.07615885970628e-06	0.000130097298545995	Nodiff		gene-LOC116201200	0.880588446020703	0.000128656392620946	0.00330855776463753	Nodiff
gene-LOC116196572	-0.795943	2.41910937285025e-07	6.23339816123048e-06	Nodiff		gene-LOC116193479	0.900608782846824	5.07843940408542e-06	0.000130097298545995	Nodiff		gene-LOC116192931	-4.02347	0.000129029752255366	0.0033140525353411	Down Regulation
gene-LOC116208118	-1.02104	2.42651437354398e-07	6.24475021720467e-06	Down Regulation		gene-LOC116199275	0.726728740384656	5.08622988089199e-06	0.000130115296387269	Nodiff		gene-LOC116193970	-3.15747	0.000129379222079405	0.00331769903086266	Down Regulation
gene-LOC116202511	-4.94428	2.43277602016152e-07	6.25313539997072e-06	Down Regulation		gene-LOC116190272	0.875178161653854	5.09171409602823e-06	0.000130115296387269	Nodiff		gene-LOC116203451	1.29330934014463	0.000129491457379596	0.00331769903086266	Up Regulation
gene-LOC116204581	-0.947389	2.43789480491836e-07	6.25856594801483e-06	Nodiff		gene-LOC116214060	0.56619241622473	5.123838044885e-06	0.000130690708184166	Nodiff		gene-LOC116214609	0.608455843539385	0.000130984191349588	0.0033518063169889	Nodiff
gene-LOC116195076	-0.828294	2.47404625729144e-07	6.34355210305515e-06	Nodiff		gene-LOC116213537	3.21236008115928	5.12685902920636e-06	0.000130690708184166	Up Regulation		gene-LOC116208705	-0.776922	0.000131643062538005	0.00336451782863449	Nodiff
gene-LOC116200517	-1.46335	2.48694549863909e-07	6.36878293747428e-06	Down Regulation		gene-LOC116205468	-4.01219	5.13499886995872e-06	0.000130737197551384	Down Regulation		gene-LOC116211252	-0.766176	0.000131845555044305	0.00336554834419982	Nodiff
gene-LOC116204677	-0.760884	2.52190593447399e-07	6.45037856950227e-06	Nodiff		gene-LOC116201644	0.861003568648854	5.18715504123473e-06	0.000131742168999863	Nodiff		gene-LOC116197944	-0.661467	0.000133307129842461	0.00339602256013928	Nodiff
gene-LOC116206923	1.5117357419342	2.54908664552998e-07	6.51189987238456e-06	Up Regulation		gene-LOC116207500	-0.641901	5.18720072152703e-06	0.000131742168999863	Nodiff		gene-LOC116210387	1.43446359699958	0.000133412985972545	0.00339602256013928	Up Regulation
gene-LOC116214181	-0.9359	2.56525843039651e-07	6.54518143637933e-06	Nodiff		gene-LOC116212523	-0.948073	5.20018301848138e-06	0.000131910034680816	Nodiff		gene-LOC116194348	-2.98912	0.000133530304489647	0.00339602256013928	Down Regulation
gene-LOC116201914	-1.14584	2.5911245324603e-07	6.60308601784866e-06	Down Regulation		gene-LOC116206165	-2.46963	5.23315806507035e-06	0.000132584013205497	Down Regulation		gene-LOC116195391	1.26731398420823	0.000133826613530746	0.00339939254663839	Up Regulation
gene-LOC116215603	0.818860338735774	2.60086171331825e-07	6.61833762711411e-06	Nodiff		gene-LOC116209442	0.890662039965281	5.33820925399609e-06	0.000135080187467561	Nodiff		gene-LOC116211928	-0.730352	0.00013526684652952	0.00343177611983757	Nodiff
gene-LOC116205071	-1.50865	2.60346710691953e-07	6.61833762711411e-06	Down Regulation		gene-LOC116199614	0.663580964679883	5.37996130383281e-06	0.000135970475003706	Nodiff		gene-LOC116214821	-2.55941	0.000135973051493903	0.00344548075415502	Down Regulation
gene-LOC116207678	-0.84029	2.68590910612233e-07	6.81958873042278e-06	Nodiff		gene-LOC116192979	-0.643228	5.46567370499917e-06	0.000137968268316802	Nodiff		gene-LOC116208615	0.829211820358669	0.000136443053370865	0.00345317400805556	Nodiff
gene-LOC116213391	0.794747691435589	2.68960394237613e-07	6.82065214132413e-06	Nodiff		gene-LOC116209612	-0.916321	5.49340624226533e-06	0.000138499410241961	Nodiff		gene-LOC116213652	-0.932812	0.000136929842617231	0.00346127286703458	Nodiff
gene-LOC116203578	-1.43017	2.71337666825212e-07	6.87256718163128e-06	Down Regulation		gene-LOC116187013	-1.19383	5.51876239125668e-06	0.000138969419387618	Down Regulation		gene-LOC116214177	0.621679805351048	0.000137926294459889	0.00348221945124826	Nodiff
gene-LOC116211532	-0.975005	2.72198640738042e-07	6.88599720554804e-06	Nodiff		gene-LOC116208433	1.04446427671285	5.53056691643194e-06	0.000139097453952885	Up Regulation		gene-LOC116205945	0.659296500384567	0.000140768367452907	0.00354665852695737	Nodiff
gene-LOC116210401	0.985161522717115	2.78231793648508e-07	7.0300800288373e-06	Nodiff		gene-LOC116205285	0.85617026933533	5.53913445544463e-06	0.000139143864190835	Nodiff		gene-LOC116194439	-0.843377	0.000140820441681341	0.00354665852695737	Nodiff
gene-LOC116207104	1.19154498741277	2.83184293563357e-07	7.14654180847164e-06	Up Regulation		gene-LOC116197427	1.71838459456339	5.56180602234603e-06	0.000139544027704898	Up Regulation		gene-LOC116195953	0.626185488821455	0.000141061940011453	0.00354843447400931	Nodiff
gene-LOC116202704	4.5479904463717	2.85401885011332e-07	7.19378601202897e-06	Up Regulation		gene-LOC116192730	2.09514587650899	5.58485255352981e-06	0.000139789762330257	Up Regulation		gene-LOC116201718	-0.61099	0.000141508598358129	0.00355536070426906	Nodiff
gene-LOC116195814	1.10012	2.89047410835008e-07	7.27686468389947e-06	Up Regulation		gene-LOC116206794	0.58557530479894	5.58510717653621e-06	0.000139789762330257	Nodiff		gene-LOC116208540	1.02415565506296	0.000141845645992156	0.00355951957832553	Up Regulation
gene-LOC116192230	0.773497213580637	2.91076450920925e-07	7.31909626591023e-06	Nodiff		gene-LOC116216044	0.597821285976425	5.73714530671633e-06	0.000143421703748456	Nodiff		gene-LOC116203228	0.628693893682245	0.000144764323414064	0.00362837440073922	Nodiff
gene-LOC116203938	0.894249905574545	2.94294111832264e-07	7.39107769402622e-06	Nodiff		gene-LOC116212465	-1.00723	5.74751309532648e-06	0.000143507567623839	Down Regulation		gene-LOC116187945	-1.205	0.000145077379482488	0.00363183456743074	Down Regulation
gene-LOC116210634	0.819871035500984	2.94872622056012e-07	7.39668432675442e-06	Nodiff		gene-LOC116209539	0.987340983991872	5.78312814714111e-06	0.000144186602424073	Nodiff		gene-LOC116211478	1.79313091435511	0.000145318208845362	0.00363348046767205	Up Regulation
gene-LOC116205529	1.67161315983325	3.04676402356974e-07	7.63340878107364e-06	Up Regulation		gene-LOC116203552	1.00571334818487	5.78864035047126e-06	0.000144186602424073	Up Regulation		gene-LOC116200102	0.572981581896824	0.000146019826852307	0.00364662992378572	Nodiff
gene-LOC116210631	-1.1427	3.05474481837124e-07	7.64420518251072e-06	Down Regulation		gene-LOC116204093	-0.676553	5.79712210248269e-06	0.000144224315383761	Nodiff		gene-LOC116201397	1.13304109731089	0.000146738221981606	0.00366016625094262	Up Regulation
gene-LOC116187961	-0.86723	3.06657949255315e-07	7.66460804741375e-06	Nodiff		gene-LOC116202699	-1.15423	5.86334344056847e-06	0.000145696693729084	Down Regulation		gene-LOC116206592	0.607038261750407	0.00014736821363725	0.00367146763218948	Nodiff
gene-LOC116202089	-1.40728	3.14552443636013e-07	7.85249625479832e-06	Down Regulation		gene-LOC116192541	-0.539863	5.9184158134263e-06	0.000146888835638023	Nodiff		gene-LOC116187638	0.761400948514654	0.000147606836731749	0.00367300321665945	Nodiff
gene-LOC116214820	0.787451289675474	3.15588957090046e-07	7.86893663067636e-06	Nodiff		gene-LOC116214062	0.668640537407852	5.93573871010059e-06	0.00014714234198847	Nodiff		gene-LOC116189188	Inf	0.000148060486073927	0.00367987936226611	Up Regulation
gene-LOC116211879	-1.78242	3.16009298300136e-07	7.86999233326417e-06	Down Regulation		gene-LOC116204893	0.82021743905151	6.02183942769277e-06	0.000149098151093077	Nodiff		gene-LOC116195070	-0.565091	0.000148300445671736	0.00368143438878654	Nodiff
gene-LOC116194565	-1.33262	3.19523302104535e-07	7.94799898424901e-06	Down Regulation		gene-LOC116206627	1.59435545336798	6.20202390141177e-06	0.000153220145672458	Up Regulation		gene-LOC116196118	-1.18161	0.000149202615015003	0.00369940486189529	Down Regulation
gene-LOC116210263	-1.34746	3.19984017289786e-07	7.94996090688944e-06	Down Regulation		gene-LOC116204486	-0.686739	6.203124888812e-06	0.000153220145672458	Nodiff		gene-LOC116189561	0.567237873062452	0.000151189926805446	0.0037442059081067	Nodiff
gene-LOC116192161	-1.31929	3.2051291367267e-07	7.95361008660906e-06	Down Regulation		gene-LOC116200912	0.588718100775622	6.24443604716829e-06	0.000153874761790755	Nodiff		gene-LOC116207859	0.901656050154539	0.000151664440530878	0.00375148049384662	Nodiff
gene-LOC116187286	0.809893507475142	3.25215859652142e-07	8.06070737852096e-06	Nodiff		gene-LOC116206020	0.620814803366636	6.24449489850882e-06	0.000153874761790755	Nodiff		gene-LOC116214722	-0.584634	0.000152242250544857	0.00376128979233025	Nodiff
gene-LOC116215455	-1.58904	3.274313271211e-07	8.10596935869359e-06	Down Regulation		gene-LOC116205832	0.915818470360686	6.29049372190372e-06	0.000154823935255274	Nodiff		gene-LOC116200035	0.630263614581081	0.000153407357185058	0.00378002184445405	Nodiff
gene-LOC116192658	-1.74413	3.29970047275831e-07	8.15911684594158e-06	Down Regulation		gene-LOC116202281	0.760408876259547	6.3359526085216e-06	0.000155702818480611	Nodiff		gene-LOC116199752	0.622349227471552	0.000153515290782154	0.00378002184445405	Nodiff
gene-LOC116195772	0.885132573258384	3.31749664628199e-07	8.19339029366441e-06	Nodiff		gene-LOC116202076	-0.685574	6.34124720900309e-06	0.000155702818480611	Nodiff		gene-LOC116213657	0.612669774565698	0.000153684301021866	0.00378002184445405	Nodiff
gene-LOC116211189	-4.70158	3.32457088589428e-07	8.20113339387665e-06	Down Regulation		gene-LOC116214726	0.891111006427158	6.37320656766598e-06	0.000156302135952747	Nodiff		gene-LOC116211749	0.577472950467109	0.000153729024079373	0.00378002184445405	Nodiff
gene-LOC116187697	-2.34003	3.35576619290489e-07	8.26829019364259e-06	Down Regulation		gene-LOC116215859	0.637113325558601	6.39997633809951e-06	0.000156772911505706	Nodiff		gene-LOC116202643	-0.633577	0.000154511297289687	0.00379476089071346	Nodiff
gene-LOC116205050	0.848621162693097	3.40027018821517e-07	8.36804081780612e-06	Nodiff		gene-LOC116200517	-1.01146	6.42427352300489e-06	0.000157170252004334	Down Regulation		gene-LOC116212303	-1.23057	0.000154863351335661	0.00379891150149998	Down Regulation
gene-LOC116188611	2.13553250462679	3.42029795327849e-07	8.40739119093957e-06	Up Regulation		gene-LOC116208257	0.566211284712466	6.4313833251689e-06	0.000157170252004334	Nodiff		gene-LOC116211235	-0.983551	0.000155499381010538	0.00381001021736917	Nodiff
gene-LOC116199725	-0.87312	3.42803591920201e-07	8.41647498087096e-06	Nodiff		gene-LOC116207741	-0.62842	6.49954816722374e-06	0.000158648758860099	Nodiff		gene-LOC116205461	1.04555284857559	0.000155798142331644	0.00381063276573657	Up Regulation
gene-LOC116196512	0.78098732901346	3.46762550638828e-07	8.50364700153169e-06	Nodiff		gene-LOC116199731	0.722565924809291	6.54456268775401e-06	0.000159559367578116	Nodiff		gene-LOC116213756	-0.5689	0.000155892026122023	0.00381063276573657	Nodiff
gene-LOC116199806	-1.01358	3.48054022288251e-07	8.52134411843201e-06	Down Regulation		gene-LOC116196841	0.706500514474961	6.64355337660019e-06	0.000161782248637938	Nodiff		gene-LOC116215828	-1.41085	0.000157136424150282	0.00383653201222448	Down Regulation
gene-LOC116208353	2.31984705375553	3.48302778327841e-07	8.52134411843201e-06	Up Regulation		gene-LOC116194580	0.62113515332356	6.66347534373117e-06	0.000162076705217264	Nodiff		gene-LOC116192861	0.670386307609533	0.000159248661288585	0.00388286176057283	Nodiff
gene-LOC116197467	4.54933534443997	3.59169548595738e-07	8.77688967343107e-06	Up Regulation		gene-LOC116209355	-0.680572	6.69956338747766e-06	0.000162763218964085	Nodiff		gene-LOC116213753	0.552258428643227	0.000159408192550863	0.00388286176057283	Nodiff
gene-LOC116216021	0.862369501878811	3.67682609642707e-07	8.97370800660902e-06	Nodiff		gene-LOC116211609	2.82203901781028	6.75778392524831e-06	0.000163985192812092	Up Regulation		gene-LOC116193825	3.31409771914034	0.000160607734477048	0.00390749391981497	Up Regulation
gene-LOC116215746	-1.62335	3.68085813527575e-07	8.97370800660902e-06	Down Regulation		gene-LOC116212826	0.59748634370983	6.84752146062239e-06	0.000165968204582462	Nodiff		gene-LOC116192824	-0.721891	0.000161714092126329	0.00392980392728068	Nodiff
gene-LOC116194480	5.33985569546961	3.74642545884555e-07	9.11650221535074e-06	Up Regulation		gene-LOC116187024	1.62480471322931	6.94215779878883e-06	0.000168065174593135	Up Regulation		gene-LOC116196370	-0.697362	0.00016255165366683	0.00394242352185699	Nodiff
gene-LOC116204057	0.890895210447723	3.74818727009617e-07	9.11650221535074e-06	Nodiff		gene-LOC116206941	0.984205314596943	6.95442039544318e-06	0.000168165359538877	Nodiff		gene-LOC116211917	0.80675101280487	0.000162613334684604	0.00394242352185699	Nodiff
gene-LOC116206795	-4.0502	3.78276713495067e-07	9.1898730162979e-06	Down Regulation		gene-LOC116198755	0.593276085478554	7.01036784660903e-06	0.000169320424803921	Nodiff		gene-LOC116211960	-0.800405	0.000163493357847746	0.00395913378694781	Nodiff
gene-LOC116189022	-1.10031	3.82353379039394e-07	9.2780854913755e-06	Down Regulation		gene-LOC116201843	3.02774464658318	7.190908948402e-06	0.000173478583127008	Up Regulation		gene-LOC116201016	-0.638649	0.000163862792035932	0.0039634551551535	Nodiff
gene-LOC116203475	0.755368790084349	3.83079185633557e-07	9.28331865094179e-06	Nodiff		gene-LOC116202530	2.70447482504923	7.21251447776326e-06	0.000173797249330875	Up Regulation		gene-LOC116211236	-0.592295	0.000164571838417327	0.00397597131859696	Nodiff
gene-LOC116193862	5.00014595594954	3.83460808828528e-07	9.28331865094179e-06	Up Regulation		gene-LOC116194699	0.554809711505938	7.23134147653567e-06	0.000174048299096293	Nodiff		gene-LOC116214851	-1.1534	0.000165425161032964	0.00399193996153152	Down Regulation
gene-LOC116195353	0.876230737343624	3.88246945261551e-07	9.38827108054064e-06	Nodiff		gene-LOC116194180	1.20451024426333	7.28428960747076e-06	0.000175119059912935	Up Regulation		gene-LOC116199546	1.51711040892522	0.000165967543757501	0.00400037681254287	Up Regulation
gene-LOC116187757	-1.19016	3.88775291603772e-07	9.39014103386372e-06	Down Regulation		gene-LOC116200862	0.903509204223712	7.48655879656472e-06	0.000179772947250688	Nodiff		gene-LOC116208517	0.848960402856944	0.000167263170177412	0.00402692873630143	Nodiff
gene-LOC116210008	2.25647573451034	3.94314698372725e-07	9.51289921219018e-06	Up Regulation		gene-LOC116207170	-1.8394	7.52630106560421e-06	0.000180517851398542	Down Regulation		gene-LOC116194646	-4.52003	0.000167576169171814	0.00402978938449903	Down Regulation
gene-LOC116196759	1.34381996150351	3.9918342328173e-07	9.61650134665744e-06	Up Regulation		gene-LOC116196948	-0.558135	7.55031342915994e-06	0.000180884187118266	Nodiff		gene-LOC116192062	0.705529285592425	0.00016844409030983	0.00404217122801329	Nodiff
gene-LOC116212719	-0.786088	3.99532836928851e-07	9.61650134665744e-06	Nodiff		gene-LOC116198079	-3.23272	7.58959790447239e-06	0.000181615129508294	Down Regulation		gene-LOC116196792	-1.80346	0.000168572504042282	0.00404217122801329	Down Regulation
gene-LOC116190756	-1.06774	4.02491167899971e-07	9.67646257716798e-06	Down Regulation		gene-LOC116213394	0.557242270547721	7.61683429218037e-06	0.000182056412256168	Nodiff		gene-LOC116208863	-0.599974	0.000168675385894064	0.00404217122801329	Nodiff
gene-LOC116188299	0.832916188454465	4.02953556887831e-07	9.67646257716798e-06	Nodiff		gene-LOC116192435	0.640099370946937	7.65894235015003e-06	0.000182851727457619	Nodiff		gene-LOC116202511	4.23266695406299	0.000168885090845915	0.00404252859322408	Up Regulation
gene-LOC116197115	-1.10592	4.0661400627093e-07	9.75311475871056e-06	Down Regulation		gene-LOC116204772	-2.6418	7.73671513484448e-06	0.000184495698820445	Down Regulation		gene-LOC116206047	-0.641075	0.000170919462683102	0.00408351281310919	Nodiff
gene-LOC116202047	2.07902798795023	4.07637194913876e-07	9.76640552141184e-06	Up Regulation		gene-LOC116198043	-0.565464	7.76211273890561e-06	0.0001846306254818	Nodiff		gene-LOC116211732	-1.75247	0.000170990827089668	0.00408351281310919	Down Regulation
gene-LOC116196239	-0.752976	4.08861200999626e-07	9.78447149978416e-06	Nodiff		gene-LOC116211608	2.15981535862151	7.76605586819184e-06	0.0001846306254818	Up Regulation		gene-LOC116194141	-1.51529	0.000171432279553183	0.00408795660377502	Down Regulation
gene-LOC116215136	-1.97189	4.09617797150904e-07	9.78968552292614e-06	Down Regulation		gene-LOC116196157	-0.617808	7.77349118210126e-06	0.0001846306254818	Nodiff		gene-LOC116214980	0.612355807785055	0.000171570866953599	0.00408795660377502	Nodiff
gene-LOC116195155	-1.05601	4.10019489721018e-07	9.78968552292614e-06	Down Regulation		gene-LOC116203519	0.585760261158386	7.7845726437692e-06	0.0001846306254818	Nodiff		gene-LOC116197964	0.810832451094094	0.000172569340331031	0.00410703155950675	Nodiff
gene-LOC116197743	2.3749006220095	4.11938998946529e-07	9.82424966559762e-06	Up Regulation		gene-LOC116207193	0.664777008460582	7.78697212646075e-06	0.0001846306254818	Nodiff		gene-LOC116201003	-1.89071	0.000173256606846618	0.00411866479024956	Down Regulation
gene-LOC116194708	2.29360288501622	4.19602672824124e-07	9.99556939153118e-06	Up Regulation		gene-LOC116200171	0.668045979181422	7.81459987256144e-06	0.00018507368737088	Nodiff		gene-LOC116198196	-1.11973	0.000173836434984129	0.00412772029202017	Down Regulation
gene-LOC116212054	1.07043067432781	4.23383961194121e-07	1.00632785290793e-05	Up Regulation		gene-LOC116206202	-0.914253	7.87693884597198e-06	0.000186050791542675	Nodiff		gene-LOC116205597	0.633472172849784	0.000174988961857979	0.0041503382005013	Nodiff
gene-LOC116201823	-1.44402	4.23411719090945e-07	1.00632785290793e-05	Down Regulation		gene-LOC116204402	-1.05152	7.87727899596569e-06	0.000186050791542675	Down Regulation		gene-LOC116201931	-0.91239	0.000178279661262483	0.00422355914404145	Nodiff
gene-LOC116213073	-1.07569	4.25154567416668e-07	1.00931791261289e-05	Down Regulation		gene-LOC116197987	-1.1209	7.88282256065152e-06	0.000186050791542675	Down Regulation		gene-LOC116199249	1.09687562743982	0.000179282522937669	0.00424247457072457	Up Regulation
gene-LOC116192149	2.01542302112168	4.27666593277547e-07	1.01412511071054e-05	Up Regulation		gene-LOC116201813	0.833717332905254	7.89777989222565e-06	0.000186191510238245	Nodiff		gene-LOC116192025	-0.555957	0.000181307404301399	0.00428078928243751	Nodiff
gene-LOC116202592	1.43016625193371	4.30680741534442e-07	1.02011069837851e-05	Up Regulation		gene-LOC116212965	0.641268321947297	7.93335875679251e-06	0.000186817511839418	Nodiff		gene-LOC116203124	-3.25942	0.000181337522006663	0.00428078928243751	Down Regulation
gene-LOC116208464	0.859218363671898	4.32073857315125e-07	1.02224746696601e-05	Nodiff		gene-LOC116199812	-0.762443	8.03716702134832e-06	0.000189046954744192	Nodiff		gene-LOC116188917	-1.86632	0.000181520482269793	0.00428078928243751	Down Regulation
gene-LOC116206727	1.14049791186379	4.33659003533106e-07	1.02483319563669e-05	Up Regulation		gene-LOC116200863	1.11892132650258	8.10442448502827e-06	0.000190412579359364	Up Regulation		gene-LOC116208952	0.656569641158864	0.000182015573818391	0.00428759273944729	Nodiff
gene-LOC116211302	-0.842739	4.35607153367563e-07	1.02826994706493e-05	Nodiff		gene-LOC116196461	-2.86049	8.20029455561738e-06	0.000192380633594959	Down Regulation		gene-LOC116210109	1.70365646235814	0.000184077624585427	0.00433125050229179	Up Regulation
gene-LOC116211817	0.882451240014111	4.38258378476517e-07	1.03335667495822e-05	Nodiff		gene-LOC116213153	-4.42277	8.20677807934436e-06	0.000192380633594959	Down Regulation		gene-LOC116209367	0.980869545373221	0.000184286568108664	0.00433125611320398	Nodiff
gene-LOC116213877	-1.21584	4.41269185095001e-07	1.03927878209026e-05	Down Regulation		gene-LOC116208515	-1.58107	8.24129781572345e-06	0.000192927338408786	Down Regulation		gene-LOC116194526	-0.628805	0.000184669075306627	0.00433533633465885	Nodiff
gene-LOC116215384	1.43300671427024	4.45304085984577e-07	1.04759673109592e-05	Up Regulation		gene-LOC116188406	0.561341123795646	8.2558846860253e-06	0.000192927338408786	Nodiff		gene-LOC116187019	-1.06358	0.000186101171802731	0.00436401990782154	Down Regulation
gene-LOC116187769	-1.6688	4.61309310830684e-07	1.08402481393847e-05	Down Regulation		gene-LOC116208505	-1.71523	8.25806183053212e-06	0.000192927338408786	Down Regulation		gene-LOC116198899	0.609924722165652	0.000186537482563195	0.00436931419371782	Nodiff
gene-LOC116193508	-1.53291	4.63106308674004e-07	1.08671586249231e-05	Down Regulation		gene-LOC116199533	-1.18789	8.31876921825618e-06	0.000194126498363793	Down Regulation		gene-LOC116212062	-1.34233	0.000187098592696447	0.00437544088367993	Down Regulation
gene-LOC116198994	-0.92701	4.63498408209975e-07	1.08671586249231e-05	Nodiff		gene-LOC116195898	0.640092133571657	8.37568298779576e-06	0.000195234529464397	Nodiff		gene-LOC116206659	1.2892663239406	0.000187220715304186	0.00437544088367993	Up Regulation
gene-LOC116189028	1.58077883646853	4.75138745591186e-07	1.11275463253189e-05	Up Regulation		gene-LOC116195971	1.50621305254843	8.46706934775036e-06	0.000197142709144077	Up Regulation		gene-LOC116195471	-0.722058	0.000188203332576472	0.00439345754888586	Nodiff
gene-LOC116193552	0.832674970476516	4.75864689578222e-07	1.11320256595714e-05	Nodiff		gene-LOC116214159	0.62435299139325	8.71598851562253e-06	0.000202710389084124	Nodiff		gene-LOC116211126	0.646951852671675	0.000196366742106511	0.00457887527970384	Nodiff
gene-LOC116204456	0.780196978596568	4.76585820331209e-07	1.11363824683454e-05	Nodiff		gene-LOC116195827	1.24128616584448	8.8005399987067e-06	0.000204447112719674	Up Regulation		gene-LOC116211825	-0.844591	0.000196951418488959	0.00458735441964239	Nodiff
gene-LOC116193512	1.35487033337541	4.97606399659229e-07	1.16145350234363e-05	Up Regulation		gene-LOC116211568	0.560998756232867	9.10985376707754e-06	0.000211395586462711	Nodiff		gene-LOC116204023	0.691088450495403	0.000197841255397019	0.00460291431979185	Nodiff
gene-LOC116203501	-0.808992	4.98757872066289e-07	1.16283750239867e-05	Nodiff		gene-LOC116212420	-0.660649	9.13686975547416e-06	0.000211785069505666	Nodiff		gene-LOC116213968	0.598138177062671	0.000199537065894912	0.00463716990875377	Nodiff
gene-LOC116197858	1.40358785423421	5.00790648593271e-07	1.16627083934138e-05	Up Regulation		gene-LOC116207295	-0.737812	9.15752950951596e-06	0.000212026513777932	Nodiff		gene-LOC116187795	-0.557631	0.00020149090185802	0.00467556033375224	Nodiff
gene-LOC116215337	-1.30532	5.07873989996726e-07	1.18144541583596e-05	Down Regulation		gene-LOC116188425	-2.33054	9.2146606419771e-06	0.000213110905729926	Down Regulation		gene-LOC116211930	0.635061991883161	0.000201639594213283	0.00467556033375224	Nodiff
gene-LOC116202520	-1.13744	5.10262205063052e-07	1.18567623988981e-05	Down Regulation		gene-LOC116210770	-2.66912	9.31682427058602e-06	0.00021523319818846	Down Regulation		gene-LOC116204394	-1.48717	0.000202198420394057	0.00468328551164941	Down Regulation
gene-LOC116210464	1.18162888096811	5.26666158622193e-07	1.22242914409298e-05	Up Regulation		gene-LOC116197214	0.592926832505287	9.54440506671258e-06	0.000220244861177128	Nodiff		gene-LOC116204053	0.885223816069972	0.000202631855463381	0.00468809241519681	Nodiff
gene-LOC116211221	0.894794607615153	5.31984479932378e-07	1.23210511670721e-05	Nodiff		gene-LOC116193297	1.25156218299626	9.61276785432997e-06	0.000221575369506432	Up Regulation		gene-LOC116205108	-0.992021	0.000204415496538942	0.00472409220453526	Nodiff
gene-LOC116198200	0.823698499327959	5.32018491796243e-07	1.23210511670721e-05	Nodiff		gene-LOC116190338	0.538177095208105	9.73394886987668e-06	0.000224119029652478	Nodiff		gene-LOC116189605	-0.878214	0.000208754255531046	0.00481899562295416	Nodiff
gene-LOC116187951	1.20355658455862	5.37638080415409e-07	1.24373609269431e-05	Up Regulation		gene-LOC116215214	-0.656091	9.83208625587855e-06	0.000226127059344922	Nodiff		gene-LOC116196568	-0.556208	0.000209097244793095	0.00482155013465679	Nodiff
gene-LOC116212637	-0.815844	5.4422486354465e-07	1.25757621076577e-05	Nodiff		gene-LOC116197857	-1.82064	9.8889484210101e-06	0.000227182401072684	Down Regulation		gene-LOC116211510	-0.587399	0.0002102584945145	0.00484294621160867	Nodiff
gene-LOC116192640	3.06639767133474	5.4697388061455e-07	1.26252729427882e-05	Up Regulation		gene-LOC116201267	0.697960434479618	1.01059138713213e-05	0.0002319094359451	Nodiff		gene-LOC116211017	0.851328485102716	0.00021077290419498	0.00484941250638407	Nodiff
gene-LOC116194606	-1.2545	5.62995260946742e-07	1.29505307728795e-05	Down Regulation		gene-LOC116195796	-0.75937	1.01599055373796e-05	0.000232871084954946	Nodiff		gene-LOC116194302	2.58624406290783	0.000211845056848439	0.00486868268524436	Up Regulation
gene-LOC116209932	-1.69847	5.62997530298445e-07	1.29505307728795e-05	Down Regulation		gene-LOC116206203	-2.10507	1.01703203439427e-05	0.000232871084954946	Down Regulation		gene-LOC116215368	-1.32048	0.00021313810469479	0.00488620392163154	Down Regulation
gene-LOC116201963	1.54014409316055	5.63711626010974e-07	1.29505307728795e-05	Up Regulation		gene-LOC116198974	-0.659862	1.02504020676881e-05	0.000234193237592759	Nodiff		gene-LOC116189746	-1.01499	0.000213256042492496	0.00488620392163154	Down Regulation
gene-LOC116196671	1.25290462606597	5.64099060896755e-07	1.29505307728795e-05	Up Regulation		gene-LOC116206735	-0.549248	1.02506919783101e-05	0.000234193237592759	Nodiff		gene-LOC116206156	0.89750248255204	0.000213313774056675	0.00488620392163154	Nodiff
gene-LOC116203190	0.877906644973141	5.64175379971263e-07	1.29505307728795e-05	Nodiff		gene-LOC116205119	-0.560811	1.02971206852612e-05	0.000234994598747764	Nodiff		gene-LOC116199528	0.793049464348393	0.000214697350053422	0.00490937798581363	Nodiff
gene-LOC116209460	-1.02034	5.68792118877526e-07	1.30322012441321e-05	Down Regulation		gene-LOC116205079	0.920136518113893	1.0330927085802e-05	0.000235506453468078	Nodiff		gene-LOC116196150	0.538627520110827	0.000214811499624382	0.00490937798581363	Nodiff
gene-LOC116189349	1.17648297233188	5.68985155183291e-07	1.30322012441321e-05	Up Regulation		gene-LOC116215056	0.534016268514506	1.03501167839714e-05	0.0002356827234696	Nodiff		gene-LOC116192444	-2.36039	0.000215035155837931	0.00490937798581363	Down Regulation
gene-LOC116188158	-0.877725	5.90757202063918e-07	1.35160054362316e-05	Nodiff		gene-LOC116205809	0.610968412871142	1.03614318738749e-05	0.0002356827234696	Nodiff		gene-LOC116198919	0.860784936948409	0.000215693317748217	0.00491899277277884	Nodiff
gene-LOC116200735	1.20286004226239	5.92146166152326e-07	1.353291238122e-05	Up Regulation		gene-LOC116207109	0.557449651871737	1.04704327937126e-05	0.000237900645880414	Nodiff		gene-LOC116198882	-0.567472	0.000216580067597348	0.00493379379017319	Nodiff
gene-LOC116206992	1.47804156553658	5.96782968615605e-07	1.36239269808957e-05	Up Regulation		gene-LOC116204682	-0.835795	1.06181368447784e-05	0.000240992121217179	Nodiff		gene-LOC116210085	1.05048104974286	0.000217091997964269	0.00494003315104438	Up Regulation
[truncated: 19,908 more rows]

## Sheet: Table S5
Table S5. DEGs involved in plant hormone signal transduction
Pathway ID	KEGG pathway	Gene	Gene ID	MS vs CK	MS vs S	S vs CK
[truncated: 44 more rows]

## Sheet: Table S6
Table S6. DEGs involved in starch and sucrose metabolic pathways
[truncated: 34 more rows]

[truncated: 3 more sheets: Table S7, Table S8, Table S9]
